# Supplementary material for: Association Between Gut Microbiota and Chronic Kidney Disease: A Two-Sample Mendelian Randomization Study in a Chinese Population
Source: Biomedicines. 2025 Jun 6;13(6):1397. doi: 10.3390/biomedicines13061397 (PMC12190567; doi:10.3390/biomedicines13061397)
Supplement: Supplementary file 1 [file biomedicines-13-01397-s001.zip]

Archive with 2 entries (2 files):
- supplematal-table.xlsx
- supplemental-materials-reviesed.pdf
