# Supplementary material for: Association Between Gut Microbiota and Chronic Kidney Disease: A Two-Sample Mendelian Randomization Study in a Chinese Population
Source: Biomedicines. 2025 Jun 6;13(6):1397. doi: 10.3390/biomedicines13061397 (PMC12190567; doi:10.3390/biomedicines13061397)
Supplement: Supplementary file 1 [file biomedicines-13-01397-s001.zip › supplematal-table.xlsx]

## Sheet: Description
Table S1	Two-sample Mendelian Randomization study data source.
Table S2	500 gut microbiome features enrolled in this study
Table S3	Instrucment variables information for the 500 gut microbiome features
Table S4	MR estimates from gut microbiota on CKD risk (under the filter conditions of linkage disequilibrium r2 < 0.1 and genetic distance of 1,000kb)
Table S5	The MR Pleiotropy Residual Sum and Outlier (MR-PRESSO) results of all the gut microbiota on CKD
Table S6	Cochrane’s Q and Egger Intercept Results
Table S7	Sensitivity MR analysis of significant gut microbiota taxa on CKD
Table S8	MR estimates from gut microbiota on CKD risk using JMOP dataset
Table S9	MR estimates from gut microbiota on CKD risk using BBJ dataset
Table S10	MR estimates from gut microbiota on CKD risk using meta-GWAS of eGFR and BUN dataset
Table S11	Causal effect estimates of plasma protein on CKD
Table S12	Causal effect estimates of gut microbiota on plasma protein

## Sheet: Table S1
Two-sample Mendelian Randomization study data source
	Phenotype	Publication year and author	Journal	PMID	Total subjects	n. of cases	n. of controls	Studies or consortiums
Exposure	Gut microbiota	Liu et al., 2022	Nat Genet	35115690	1539	/	/	4D-SZ discovery cohort
Outcome	Chronic kidney disease	Walters et al., 2023	Nat Genet	37601966	105408	489	75531	The China Kadoorie Biobank(CKB)
		Sugawara et al., 2023	J Hum Genet	36404353	13562	382	3471	J-Kidney-Biobank(JKB), Tohoku Medical Megabank Organization(ToMMo)
	Chronic renal failure	Sakaue et al., 2021	Nat Genet	34594039	179000	2117	174345	BioBank Japan(BBJ)
	Blood Urea Nitrogen	Chen et al., 2024	Nat Commun	39472450	241112	/	/	Biobank Japan(BBJ)
	Estimated glomerular filtration rate				244952	/	/	Taiwan Biobank(TWB)
CKD related plasma protein(mediator)	Plasma protein level	Xu et al., 2023	Nat Commun	36797296	2410	/	/	Guangzhou Nutrition and Health Study(GNHS)

## Sheet: Table S2
500 gut microbiome features enrolled in this study
Taxa name	classification
p_Fibrobacteres	phylum
p_Cyanobacteria	phylum
p_Proteobacteria	phylum
p_Lentisphaerae	phylum
p_Tenericutes	phylum
p_Euryarchaeota	phylum
p_Chloroflexi	phylum
p_Synergistetes	phylum
p_Verrucomicrobia	phylum
c_Bacilli	class
c_Negativicutes	class
c_Betaproteobacteria	class
o_Caulobacterales	order
o_Pasteurellales	order
o_Bacillales	order
o_Clostridiales	order
o_Chromatiales	order
o_Thermoanaerobacterales	order
o_Rhizobiales	order
o_Actinomycetales	order
o_Pseudomonadales	order
o_Campylobacterales	order
o_Erysipelotrichales	order
o_Spirochaetales	order
o_Alteromonadales	order
o_Aeromonadales	order
f_Porphyromonadaceae	family
f_Streptococcaceae	family
f_Neisseriaceae	family
f_Peptococcaceae	family
f_Rhodocyclaceae	family
f_Pseudomonadaceae	family
f_Aerococcaceae	family
f_Bacillaceae	family
f_Sutterellaceae	family
f_Acidaminococcaceae	family
f_Veillonellaceae	family
f_Staphylococcaceae	family
f_Brachyspiraceae	family
f_Comamonadaceae	family
f_Alcaligenaceae	family
f_Leuconostocaceae	family
f_Bifidobacteriaceae	family
f_Coriobacteriaceae	family
f_Aeromonadaceae	family
f_Prevotellaceae	family
f_Eubacteriaceae	family
f_Clostridiales_Family_XI._Incertae_Sedis	family
f_Burkholderiaceae	family
f_Paenibacillaceae	family
f_Enterobacteriaceae	family
f_Peptostreptococcaceae	family
f_Lachnospiraceae	family
f_Moraxellaceae	family
f_Actinomycetaceae	family
f_Lactobacillaceae	family
f_Succinivibrionaceae	family
f_Thermoanaerobacteraceae	family
g_Porphyromonas	genus
g_Mitsuokella	genus
g_Cellulosilyticum	genus
g_Citrobacter	genus
g_Aggregatibacter	genus
g_Roseburia	genus
g_Salmonella	genus
g_Paraprevotella	genus
g_Shuttleworthia	genus
g_Finegoldia	genus
g_Mobiluncus	genus
g_Methylobacillus	genus
g_Coprobacillus	genus
g_Oribacterium	genus
g_Ornithinibacillus	genus
g_Fusobacterium	genus
g_Anaerococcus	genus
g_Gemella	genus
g_Paenibacillus	genus
g_Dorea	genus
g_Parasutterella	genus
g_Ruminococcus	genus
g_Lactococcus	genus
g_Alistipes	genus
g_Sutterella	genus
g_Bacteroides	genus
g_Eremococcus	genus
g_Rahnella	genus
g_Turicibacter	genus
g_Thauera	genus
g_Pantoea	genus
g_Edwardsiella	genus
g_Histophilus	genus
g_Tannerella	genus
g_Oxalobacter	genus
g_Providencia	genus
g_Filifactor	genus
g_Lawsonia	genus
g_Thermosinus	genus
g_Dickeya	genus
g_Alkaliphilus	genus
g_Escherichia	genus
g_Anaerofustis	genus
g_Helicobacter	genus
g_Actinobacillus	genus
g_Selenomonas	genus
g_Blautia	genus
g_Anaerotruncus	genus
g_Holdemania	genus
g_Subdoligranulum	genus
g_Atopobium	genus
g_Treponema	genus
g_Shewanella	genus
g_Serratia	genus
g_Solobacterium	genus
g_Dysgonomonas	genus
g_Leuconostoc	genus
g_Coprococcus	genus
g_Abiotrophia	genus
g_Veillonella	genus
g_Oscillibacter	genus
g_Pectobacterium	genus
g_Clostridium	genus
g_Granulicatella	genus
g_Thermoanaerobacterium	genus
g_Desulfovibrio	genus
g_Slackia	genus
g_Actinomyces	genus
g_Olsenella	genus
g_Odoribacter	genus
g_Parabacteroides	genus
g_Megasphaera	genus
g_Pseudoflavonifractor	genus
g_Faecalibacterium	genus
g_Epulopiscium	genus
g_Acetivibrio	genus
g_Collinsella	genus
g_Erwinia	genus
g_Gardnerella	genus
g_Anaerostipes	genus
g_Enterobacter	genus
g_Vibrio	genus
g_Cronobacter	genus
g_Klebsiella	genus
g_Acidovorax	genus
g_Ethanoligenens	genus
g_Kingella	genus
g_Phascolarctobacterium	genus
g_Thermoanaerobacter	genus
g_Achromobacter	genus
g_Acidaminococcus	genus
g_Yersinia	genus
g_Peptoniphilus	genus
g_Pseudoramibacter	genus
g_Sodalis	genus
s_Clostridiales_genomosp._BVAB3	specie
s_Eubacterium_siraeum	specie
s_Coprococcus_catus	specie
s_Citrobacter_rodentium	specie
s_Streptococcus_parasanguinis	specie
s_Streptococcus_vestibularis	specie
s_Prevotella_nigrescens	specie
s_Clostridium_kluyveri	specie
s_Prevotella_salivae	specie
s_unclassified_Enterobacteriaceae_bacterium_9_2_54FAA	specie
s_Clostridium_perfringens	specie
s_Actinomyces_odontolyticus	specie
s_Bifidobacterium_catenulatum-Bifidobacterium_pseudocatenulatum_complex	specie
s_Prevotella_bryantii	specie
s_Bifidobacterium_dentium	specie
s_unclassified_Ruminococcaceae_bacterium_D16	specie
s_unclassified_Alistipes_sp._HGB5	specie
s_Blautia_hydrogenotrophica	specie
s_Prevotella_copri	specie
s_Prevotella_oris	specie
s_Clostridium_methylpentosum	specie
s_Turicibacter_sanguinis	specie
s_Peptoniphilus_lacrimalis	specie
s_Bifidobacterium_breve	specie
s_Ruminococcus_champanellensis	specie
s_unclassified_Streptococcus_sp._oral_taxon_071	specie
s_Eubacterium_dolichum	specie
s_unclassified_Lachnospiraceae_bacterium_9_1_43BFAA	specie
s_Bifidobacterium_bifidum	specie
s_Prevotella_pallens	specie
s_Eubacterium_limosum	specie
s_Bacteroides_dorei	specie
s_Mitsuokella_multacida	specie
s_Pseudomonas_stutzeri	specie
s_Bacteroides_fragilis	specie
s_Providencia_rettgeri	specie
s_Lactobacillus_reuteri	specie
s_Prevotella_denticola	specie
s_Clostridium_leptum	specie
s_unclassified_Lachnospiraceae_bacterium_1_4_56FAA	specie
s_Fusobacterium_varium	specie
s_Streptococcus_infantarius	specie
s_Phascolarctobacterium_succinatutens	specie
s_Porphyromonas_gingivalis	specie
s_Collinsella_stercoris	specie
s_Aggregatibacter_aphrophilus	specie
s_unclassified_Desulfovibrio_sp._3_1_syn3	specie
s_Peptostreptococcus_stomatis	specie
s_butyrate-producing_bacterium	specie
s_Porphyromonas_asaccharolytica	specie
s_Bifidobacterium_angulatum	specie
s_Bacteroides_intestinalis	specie
s_Bacteroides_coprophilus	specie
s_unclassified_Eggerthella_sp._YY7918	specie
s_Bacteroides_uniformis	specie
s_Neisseria_mucosa	specie
s_Collinsella_aerofaciens	specie
s_Clostridium_ramosum	specie
s_Enterobacter_aerogenes	specie
s_Lactobacillus_delbrueckii	specie
s_Lactobacillus_ruminis	specie
s_Porphyromonas_endodontalis	specie
s_Ruminococcus_lactaris	specie
s_Oscillibacter_valericigenes	specie
s_Vibrio_furnissii	specie
s_Mobiluncus_curtisii	specie
s_Prevotella_veroralis	specie
s_unclassified_Streptococcus_oralis	specie
s_Streptococcus_mitis	specie
s_Peptoniphilus_duerdenii	specie
s_Enterococcus_faecalis	specie
s_Shewanella_putrefaciens	specie
s_Filifactor_alocis	specie
s_unclassified_Megasphaera_sp._UPII_135-E	specie
s_Prevotella_bivia	specie
s_Acidaminococcus_fermentans	specie
s_Eubacterium_hallii	specie
s_unclassified_Streptococcus_sp._M143	specie
s_Streptococcus_sanguinis	specie
s_Ruminococcus_bromii	specie
s_Bacteroides_helcogenes	specie
s_Citrobacter_youngae	specie
s_Bifidobacterium_adolescentis	specie
s_Enterococcus_faecium	specie
s_Escherichia_coli	specie
s_unclassified_Citrobacter_sp._30_2	specie
s_Akkermansia_muciniphila	specie
s_Neisseria_flavescens	specie
s_Eubacterium_rectale	specie
s_Parasutterella_excrementihominis	specie
s_Parabacteroides_merdae	specie
s_unclassified_Clostridium_sp._D5	specie
s_unclassified_Peptoniphilus_sp._oral_taxon_386	specie
s_Actinomyces_viscosus	specie
s_Eubacterium_saburreum	specie
s_Streptococcus_oralis	specie
s_Veillonella_atypica	specie
s_Blautia_hansenii	specie
s_Clostridium_saccharolyticum	specie
s_Lachnospiraceae_oral_taxon_107	specie
s_Streptococcus_mutans	specie
s_Fusobacterium_gonidiaformans	specie
s_Oribacterium_sinus	specie
s_Treponema_denticola	specie
s_Acidaminococcus_intestini	specie
s_unclassified_Clostridium_sp._SY8519	specie
s_Eubacterium_cylindroides	specie
s_Bacteroides_thetaiotaomicron	specie
s_Marvinbryantia_formatexigens	specie
s_Bacteroides_coprocola	specie
s_unclassified_Ruminococcus_sp._5_1_39BFAA	specie
s_Bifidobacterium_longum	specie
s_Neisseria_meningitidis	specie
s_unclassified_Prevotella_sp._oral_taxon_472	specie
s_Fusobacterium_nucleatum	specie
s_Streptococcus_pseudopneumoniae	specie
s_Dorea_formicigenerans	specie
s_Methylobacillus_flagellatus	specie
s_Bacteroides_salanitronis	specie
s_Bacteroides_eggerthii	specie
s_Ruminococcus_albus	specie
s_Pseudoflavonifractor_capillosus	specie
s_[Clostridium]_bartlettii	specie
s_Neisseria_gonorrhoeae	specie
s_Clostridium_hylemonae	specie
s_Veillonella_dispar	specie
s_Prevotella_disiens	specie
s_Lactobacillus_casei	specie
s_Streptococcus_dysgalactiae	specie
s_unclassified_Erysipelotrichaceae_bacterium_5_2_54FAA	specie
s_Lactobacillus_gasseri	specie
s_Bacteroides_plebeius	specie
s_Clostridium_bolteae	specie
s_unclassified_Lachnospiraceae_bacterium_2_1_46FAA	specie
s_Bilophila_wadsworthia	specie
s_Prevotella_timonensis	specie
s_Bacteroides_fluxus	specie
s_Lactobacillus_crispatus	specie
s_Eubacterium_biforme	specie
s_Faecalibacterium_prausnitzii	specie
s_Campylobacter_concisus	specie
s_Treponema_vincentii	specie
s_[Ruminococcus]_obeum	specie
s_Bacteroides_xylanisolvens	specie
s_Salmonella_enterica	specie
s_Acinetobacter_baumannii	specie
s_Acinetobacter_haemolyticus	specie
s_Prevotella_multiformis	specie
s_Streptococcus_infantis	specie
s_Ruminococcus_flavefaciens	specie
s_Campylobacter_jejuni	specie
s_Megasphaera_genomosp._type_1	specie
s_[Bacteroides]_pectinophilus	specie
s_Lawsonia_intracellularis	specie
s_[Clostridium]_difficile	specie
s_Bifidobacterium_animalis	specie
s_Streptococcus_cristatus	specie
s_Haemophilus_influenzae	specie
s_Clostridium_butyricum	specie
s_Bacteroides_finegoldii	specie
s_Peptostreptococcus_anaerobius	specie
s_Gemella_sanguinis	specie
s_Streptococcus_pneumoniae	specie
s_Klebsiella_oxytoca	specie
s_Streptococcus_constellatus	specie
s_unclassified_Clostridium_sp._HGF2	specie
s_Prevotella_amnii	specie
s_Lactobacillus_vaginalis	specie
s_Gemella_haemolysans	specie
s_Achromobacter_piechaudii	specie
s_Coprococcus_eutactus	specie
s_[Clostridium]_hiranonis	specie
s_Leuconostoc_mesenteroides	specie
s_Peptoniphilus_harei	specie
s_Streptococcus_peroris	specie
s_Streptococcus_suis	specie
s_Desulfovibrio_piger	specie
s_unclassified_Veillonella_sp._oral_taxon_158	specie
s_Prevotella_tannerae	specie
s_Eubacterium_cellulosolvens	specie
s_unclassified_Lachnospiraceae_bacterium_3_1_57FAA_CT1	specie
s_Prevotella_marshii	specie
s_Streptococcus_pyogenes	specie
s_Dorea_longicatena	specie
s_Streptococcus_australis	specie
s_Desulfovibrio_alaskensis	specie
s_Bacteroides_ovatus	specie
s_Haemophilus_pittmaniae	specie
s_Escherichia_albertii	specie
s_Vibrio_cholerae	specie
s_Holdemania_filiformis	specie
s_Streptococcus_salivarius	specie
s_Succinatimonas_hippei	specie
s_Enterobacter_cloacae	specie
s_Butyrivibrio_crossotus	specie
s_Corynebacterium_glucuronolyticum	specie
s_Lactobacillus_amylovorus	specie
s_[Ruminococcus]_torques	specie
s_Fusobacterium_ulcerans	specie
s_Pantoea_ananatis	specie
s_Prevotella_buccae	specie
s_Neisseria_subflava	specie
s_Serratia_odorifera	specie
s_Enterobacter_asburiae	specie
s_Bacteroides_caccae	specie
s_Eubacterium_eligens	specie
s_Megasphaera_micronuciformis	specie
s_[Ruminococcus]_gnavus	specie
s_Clostridium_phytofermentans	specie
s_unclassified_Coprobacillus_sp._29_1	specie
s_Eubacterium_ventriosum	specie
s_unclassified_Erysipelotrichaceae_bacterium_3_1_53	specie
s_Prevotella_dentalis	specie
s_Prevotella_melaninogenica	specie
s_Megasphaera_elsdenii	specie
s_Roseburia_intestinalis	specie
s_unclassified_Streptococcus_sp._C150	specie
s_Lactobacillus_fermentum	specie
s_Prevotella_bergensis	specie
s_Eggerthella_lenta	specie
s_Porphyromonas_uenonis	specie
s_Clostridium_spiroforme	specie
s_Comamonas_testosteroni	specie
s_Citrobacter_koseri	specie
s_Granulicatella_adiacens	specie
s_Parabacteroides_distasonis	specie
s_Veillonella_parvula	specie
s_Enterobacter_cancerogenus	specie
s_Bacteroides_clarus	specie
s_Bacteroides_stercoris	specie
s_Abiotrophia_defectiva	specie
s_unclassified_Oribacterium_sp._oral_taxon_078	specie
s_Tannerella_forsythia	specie
s_Streptococcus_gordonii	specie
s_unclassified_Clostridium_sp._L2-50	specie
s_Brucella_melitensis	specie
s_Streptococcus_anginosus	specie
s_Alistipes_shahii	specie
s_Streptococcus_gallolyticus	specie
s_Mobiluncus_mulieris	specie
s_Fusobacterium_periodonticum	specie
s_unclassified_Oribacterium_sp._oral_taxon_108	specie
s_unclassified_Clostridiales_bacterium_1_7_47FAA	specie
s_Slackia_exigua	specie
s_Burkholderia_multivorans	specie
s_Prevotella_buccalis	specie
s_Prevotella_multisaccharivorax	specie
s_Staphylococcus_aureus	specie
MF0031:glutamate_degradation_II	Gut metabolic modules (GMMs)
MF0008:maltose_degradation	Gut metabolic modules (GMMs)
MF0101:nitrate_reduction_(dissimilatory)	Gut metabolic modules (GMMs)
MF0102:sulfate_reduction_(dissimilatory)	Gut metabolic modules (GMMs)
MF0022:galacturonate_degradation_I	Gut metabolic modules (GMMs)
MF0047:glutamine_degradation_II	Gut metabolic modules (GMMs)
MF0048:serine_degradation	Gut metabolic modules (GMMs)
MF0044:cysteine_degradation_I	Gut metabolic modules (GMMs)
MF0079:lactate_consumption_I	Gut metabolic modules (GMMs)
MF0100:methanogenesis_from_carbon_dioxide	Gut metabolic modules (GMMs)
MF0061:glycerol_degradation_II	Gut metabolic modules (GMMs)
MF0038:methionine_degradation_I	Gut metabolic modules (GMMs)
MF0094:propionate_production_II	Gut metabolic modules (GMMs)
MF0025:tryptophan_degradation	Gut metabolic modules (GMMs)
MF0017:galactose_degradation	Gut metabolic modules (GMMs)
MF0054:arginine_degradation_IV	Gut metabolic modules (GMMs)
MF0040:proline_degradation	Gut metabolic modules (GMMs)
MF0005:starch_degradation	Gut metabolic modules (GMMs)
MF0018:mannose_degradation	Gut metabolic modules (GMMs)
MF0086:acetyl-CoA_to_acetate	Gut metabolic modules (GMMs)
MF0004:pectine_degradation_II	Gut metabolic modules (GMMs)
MF0070:pentose_phosphate_pathway_(oxidative_phase)	Gut metabolic modules (GMMs)
MF0090:ethanol_production_I	Gut metabolic modules (GMMs)
MF0006:lactose_degradation	Gut metabolic modules (GMMs)
MF0096:succinate_production	Gut metabolic modules (GMMs)
MF0035:glycine_degradation	Gut metabolic modules (GMMs)
MF0010:sucrose_degradation_I	Gut metabolic modules (GMMs)
MF0012:trehalose_degradation	Gut metabolic modules (GMMs)
MF0057:lysine_degradation_I	Gut metabolic modules (GMMs)
MF0028:aspartate_degradation_I	Gut metabolic modules (GMMs)
MF0016:fucose_degradation	Gut metabolic modules (GMMs)
MF0034:alanine_degradation_II	Gut metabolic modules (GMMs)
MF0003:pectin_degradation_I	Gut metabolic modules (GMMs)
MF0089:butyrate_production_II	Gut metabolic modules (GMMs)
MF0097:homoacetogenesis	Gut metabolic modules (GMMs)
MF0074:pyruvate-formate_lyase	Gut metabolic modules (GMMs)
MF0030:glutamate_degradation_I	Gut metabolic modules (GMMs)
MF0072:pyruvate_dehydrogenase_complex	Gut metabolic modules (GMMs)
MF0058:lysine_degradation_II	Gut metabolic modules (GMMs)
MF0026:tyrosine_degradation_I	Gut metabolic modules (GMMs)
MF0085:urea_degradation	Gut metabolic modules (GMMs)
MF0051:arginine_degradation_I	Gut metabolic modules (GMMs)
MF0049:threonine_degradation_I	Gut metabolic modules (GMMs)
MF0019:rhamnose_degradation	Gut metabolic modules (GMMs)
MF0055:arginine_degradation_V	Gut metabolic modules (GMMs)
MF0060:glycerol_degradation_I	Gut metabolic modules (GMMs)
MF0076:4-aminobutyrate_degradation	Gut metabolic modules (GMMs)
MF0091:ethanol_production_II	Gut metabolic modules (GMMs)
MF0036:isoleucine_degradation	Gut metabolic modules (GMMs)
MF0073:pyruvate-ferredoxin_oxidoreductase	Gut metabolic modules (GMMs)
MF0068:glycolysis_(pay-off_phase)	Gut metabolic modules (GMMs)
MF0078:lactaldehyde_degradation	Gut metabolic modules (GMMs)
MF0095:propionate_production_III	Gut metabolic modules (GMMs)
MF0024:phenylalanine_degradation	Gut metabolic modules (GMMs)
MF0066:Entner-Doudoroff_pathway	Gut metabolic modules (GMMs)
MF0103:mucin_degradation	Gut metabolic modules (GMMs)
MF0046:glutamine_degradation_I	Gut metabolic modules (GMMs)
MF0092:lactate_production	Gut metabolic modules (GMMs)
MF0062:glycerol_degradation_III	Gut metabolic modules (GMMs)
MF0039:methionine_degradation_II	Gut metabolic modules (GMMs)
MF0041:valine_degradation_I	Gut metabolic modules (GMMs)
MF0080:lactate_consumption_II	Gut metabolic modules (GMMs)
MF0082:putrescine_degradation	Gut metabolic modules (GMMs)
MF0007:lactose_and_galactose_degradation	Gut metabolic modules (GMMs)
MF0033:alanine_degradation_I	Gut metabolic modules (GMMs)
MF0037:leucine_degradation	Gut metabolic modules (GMMs)
MF0065:Bifidobacterium_shunt	Gut metabolic modules (GMMs)
MF0045:cysteine_degradation_II	Gut metabolic modules (GMMs)
MF0071:pentose_phosphate_pathway_(non-oxidative_branch)	Gut metabolic modules (GMMs)
MF0067:glycolysis_(preparatory_phase)	Gut metabolic modules (GMMs)
MF0029:aspartate_degradation_II	Gut metabolic modules (GMMs)
MF0087:acetyl-CoA_to_crotonyl-CoA	Gut metabolic modules (GMMs)
MF0021:xylose_degradation	Gut metabolic modules (GMMs)
MF0050:threonine_degradation_II	Gut metabolic modules (GMMs)
MF0081:methanol_conversion	Gut metabolic modules (GMMs)
MF0075:acetate_to_acetyl-CoA	Gut metabolic modules (GMMs)
MF0014:arabinose_degradation	Gut metabolic modules (GMMs)
MF0059:anaerobic_fatty_acid_beta-oxidation	Gut metabolic modules (GMMs)
MF0020:ribose_degradation	Gut metabolic modules (GMMs)
MF0001:arabinoxylan_degradation	Gut metabolic modules (GMMs)
MF0052:arginine_degradation_II	Gut metabolic modules (GMMs)
MF0069:NADH-ferredoxin_oxidoreductase	Gut metabolic modules (GMMs)
MF0056:histidine_degradation	Gut metabolic modules (GMMs)
MF0084:succinate_conversion_to_propionate	Gut metabolic modules (GMMs)
MF0009:melibiose_degradation	Gut metabolic modules (GMMs)
MF0011:sucrose_degradation_II	Gut metabolic modules (GMMs)
MF0093:propionate_production_I	Gut metabolic modules (GMMs)
MF0015:fructose_degradation	Gut metabolic modules (GMMs)
MF0083:succinate_consumption	Gut metabolic modules (GMMs)
MF0098:hydrogen_metabolism	Gut metabolic modules (GMMs)
MF0088:butyrate_production_I	Gut metabolic modules (GMMs)
MF0002:fructan_degradation	Gut metabolic modules (GMMs)
MF0077:formate_conversion	Gut metabolic modules (GMMs)
MF0013:allose_degradation	Gut metabolic modules (GMMs)
MF0032:glutamate_degradation_III	Gut metabolic modules (GMMs)
MF0027:tyrosine_degradation_II	Gut metabolic modules (GMMs)
MF0064:triacylglycerol_degradation	Gut metabolic modules (GMMs)
MF0063:glyoxylate_bypass	Gut metabolic modules (GMMs)
MF0043:cysteine_biosynthesis	Gut metabolic modules (GMMs)

## Sheet: Table S3
Instruments variables information for the 500 gut microbiome features
SNP	effect_allele.exposure	other_allele.exposure	beta.exposure	se.exposure	pval.exposure	exposure	R2	F.statistic
rs1959671	C	T	0.3301	0.07473	9.996e-06	g_Rahnella	0.0125196	19.4866
rs219081	C	A	0.3423	0.07749	9.999e-06	s_unclassified_Eggerthella_sp._YY7918	0.0125202	19.4876
rs697209	G	A	0.361	0.08172	9.993e-06	s_Clostridiales_genomosp._BVAB3	0.0125212	19.4892
rs9400888	C	T	0.3557	0.08052	9.972e-06	o_Thermoanaerobacterales	0.0125213	19.4893
rs2906291	C	T	0.3512	0.0795	9.962e-06	s_Citrobacter_rodentium	0.0125217	19.4899
rs10928940	T	C	0.3841	0.08694	9.958e-06	p_Tenericutes	0.0125238	19.4933
rs6848871	G	A	0.3325	0.07525	9.905e-06	s_Abiotrophia_defectiva	0.0125273	19.4987
rs12933930	T	C	0.382	0.08645	9.944e-06	s_Prevotella_veroralis	0.012528	19.4999
rs138574712	G	A	1.042	0.2358	9.904e-06	g_Helicobacter	0.0125295	19.5022
rs7597251	A	G	0.3356	0.07594	9.918e-06	g_Gardnerella	0.0125311	19.5046
rs9294955	C	T	-0.449	0.1016	9.942e-06	s_Mobiluncus_mulieris	0.0125311	19.5048
rs146397417	T	C	-0.9254	0.2094	9.89e-06	g_Selenomonas	0.0125311	19.5048
rs13423983	T	G	-0.3434	0.0777	9.906e-06	g_Acetivibrio	0.0125326	19.5071
rs9635015	G	A	0.514	0.1163	9.918e-06	s_Shewanella_putrefaciens	0.0125329	19.5075
rs12145891	G	A	-0.401	0.09073	9.863e-06	p_Cyanobacteria	0.0125335	19.5084
rs4737269	C	A	-0.3712	0.08398	9.892e-06	s_Neisseria_mucosa	0.0125357	19.5119
rs944464	A	G	0.53	0.1199	9.9e-06	g_Sodalis	0.0125371	19.5141
rs3799586	T	C	-0.4199	0.09499	9.864e-06	g_Cellulosilyticum	0.0125377	19.5151
rs634502	A	C	0.3505	0.07929	9.845e-06	p_Tenericutes	0.0125378	19.5153
rs11663368	C	A	-0.3868	0.0875	9.844e-06	s_Achromobacter_piechaudii	0.0125383	19.5161
rs34874882	G	C	0.4274	0.09668	9.827e-06	s_unclassified_Peptoniphilus_sp._oral_taxon_386	0.0125394	19.5178
rs7199790	G	A	0.7595	0.1718	9.832e-06	s_Acinetobacter_baumannii	0.0125398	19.5184
rs1000962	G	A	0.3359	0.07598	9.847e-06	g_Cellulosilyticum	0.0125401	19.519
rs1195474	T	A	-0.4092	0.09256	9.821e-06	g_Finegoldia	0.0125402	19.5191
rs62573410	G	A	0.5438	0.123	9.755e-06	s_Porphyromonas_endodontalis	0.0125415	19.5211
rs146510322	T	A	0.6517	0.1474	9.828e-06	s_Leuconostoc_mesenteroides	0.0125424	19.5225
rs77809331	A	T	-0.6632	0.15	9.766e-06	s_Citrobacter_rodentium	0.0125426	19.5228
rs117634678	T	C	-1.173	0.2653	9.713e-06	s_Peptoniphilus_harei	0.012543	19.5235
rs11894183	C	T	-0.3409	0.0771	9.809e-06	s_ Clostridium_hiranonis	0.0125437	19.5245
rs10979863	G	A	-0.7101	0.1606	9.779e-06	g_Slackia	0.0125437	19.5246
rs59160163	A	G	-0.3517	0.07954	9.783e-06	s_Fusobacterium_periodonticum	0.0125445	19.5258
rs75794341	A	G	-0.3987	0.09016	9.788e-06	g_Thauera	0.0125471	19.5299
rs76347071	A	G	0.3588	0.08113	9.767e-06	s_Porphyromonas_gingivalis	0.0125493	19.5334
rs76574567	C	A	-0.5882	0.133	9.665e-06	o_Alteromonadales	0.0125494	19.5336
rs7183363	A	G	0.3559	0.08047	9.726e-06	s_Megasphaera_genomosp._type_1	0.0125506	19.5354
rs703641	A	T	0.3912	0.08845	9.761e-06	s_Comamonas_testosteroni	0.012551	19.5361
rs201732933	C	T	-0.8399	0.1899	9.681e-06	o_Chromatiales	0.0125511	19.5362
rs11033783	T	C	0.3802	0.08596	9.721e-06	s_Neisseria_mucosa	0.0125518	19.5374
rs1903942	T	C	0.3599	0.08137	9.754e-06	s_unclassified_Eggerthella_sp._YY7918	0.0125519	19.5376
rs66528163	T	C	-0.3607	0.08155	9.735e-06	s_Methylobacillus_flagellatus	0.0125522	19.538
rs7557422	T	C	0.3404	0.07696	9.709e-06	g_Ornithinibacillus	0.0125523	19.5382
rs75111244	A	G	0.6167	0.1394	9.626e-06	s_Clostridiales_genomosp._BVAB3	0.0125573	19.546
rs4399912	T	C	0.6154	0.1391	9.666e-06	s_Lactobacillus_reuteri	0.0125584	19.5477
rs79750393	C	T	-1.219	0.2755	9.612e-06	g_Thauera	0.0125613	19.5524
rs61971227	T	C	-0.6407	0.1448	9.634e-06	s_Peptoniphilus_harei	0.0125616	19.5527
rs118152253	T	C	0.6447	0.1457	9.635e-06	g_Acetivibrio	0.0125622	19.5538
rs7122430	G	C	-0.3286	0.07426	9.634e-06	g_Kingella	0.0125631	19.5551
rs676506	A	G	-0.5611	0.1268	9.654e-06	s_Pantoea_ananatis	0.0125636	19.5559
rs17153671	A	G	-0.3422	0.07733	9.63e-06	s_Lactobacillus_vaginalis	0.0125642	19.5569
rs28836805	A	G	0.3527	0.0797	9.622e-06	s_Lactobacillus_amylovorus	0.012565	19.5582
rs6606814	T	C	-0.597	0.1349	9.609e-06	g_Thermoanaerobacter	0.0125659	19.5596
rs146975882	A	G	-0.8285	0.1872	9.555e-06	s_Acinetobacter_baumannii	0.0125673	19.5618
rs76762357	G	C	0.5639	0.1274	9.581e-06	g_Cellulosilyticum	0.0125699	19.5659
rs144089144	T	G	-1.188	0.2684	9.584e-06	g_Alkaliphilus	0.01257	19.566
rs12884511	T	C	-0.8371	0.1891	9.554e-06	s_Prevotella_multiformis	0.012573	19.5707
rs34220194	A	G	-0.3931	0.0888	9.561e-06	g_Methylobacillus	0.0125732	19.5711
rs4727605	T	G	-0.3615	0.08166	9.537e-06	s_Escherichia_albertii	0.0125737	19.5719
rs77983130	C	G	-1.298	0.2932	9.626e-06	p_Cyanobacteria	0.0125744	19.573
rs404197	C	G	0.3531	0.07976	9.537e-06	s_Prevotella_nigrescens	0.0125745	19.5731
rs7547579	C	T	0.3451	0.07795	9.566e-06	s_Clostridiales_genomosp._BVAB3	0.0125754	19.5746
rs13267576	G	A	-0.5419	0.1224	9.572e-06	p_Tenericutes	0.0125759	19.5754
rs56788470	G	A	0.3727	0.08418	9.549e-06	s_unclassified_Prevotella_sp._oral_taxon_472	0.0125767	19.5766
rs111995182	G	T	0.4941	0.1116	9.455e-06	o_Chromatiales	0.0125767	19.5766
rs201928684	A	G	0.4006	0.09048	9.538e-06	s_Achromobacter_piechaudii	0.0125771	19.5773
rs10068640	A	G	-0.3432	0.07751	9.517e-06	s_Bifidobacterium_angulatum	0.0125789	19.5801
rs139252327	A	G	0.5203	0.1175	9.491e-06	s_unclassified_Oribacterium_sp._oral_taxon_108	0.0125804	19.5825
rs10200088	A	G	0.5996	0.1354	9.442e-06	f_Brachyspiraceae	0.012582	19.5849
rs78938476	A	T	-0.6213	0.1403	9.469e-06	s_Desulfovibrio_alaskensis	0.012582	19.585
rs73020782	G	T	0.3363	0.07594	9.471e-06	p_Cyanobacteria	0.0125827	19.5861
rs73587103	T	A	-0.3394	0.07664	9.5e-06	p_Tenericutes	0.0125827	19.5861
rs2958900	G	A	-0.4138	0.09344	9.502e-06	s_Acinetobacter_baumannii	0.0125828	19.5862
rs7031845	C	T	-0.3314	0.07483	9.515e-06	s_Acidaminococcus_intestini	0.0125839	19.5879
rs1843360	T	C	0.3509	0.07923	9.439e-06	f_Peptococcaceae	0.0125849	19.5895
rs7539874	G	A	0.3374	0.07618	9.438e-06	g_Paenibacillus	0.0125855	19.5904
rs79615356	C	A	1.191	0.2689	9.524e-06	s_Acinetobacter_haemolyticus	0.0125864	19.5919
rs13313716	G	C	-0.7162	0.1617	9.47e-06	s_Fusobacterium_varium	0.0125866	19.5922
rs445392	T	A	-0.3396	0.07667	9.423e-06	s_Clostridiales_genomosp._BVAB3	0.0125876	19.5938
rs141407350	C	T	1.002	0.2262	9.427e-06	s_Campylobacter_concisus	0.0125895	19.5968
rs2816701	C	T	0.3718	0.08393	9.408e-06	s_Clostridium_hiranonis	0.0125905	19.5984
rs76731504	A	G	0.5533	0.1249	9.367e-06	o_Chromatiales	0.0125908	19.5989
rs60270220	T	C	0.4997	0.1128	9.463e-06	s_unclassified_Streptococcus_oralis	0.012591	19.5991
rs7468504	T	C	-0.335	0.07562	9.401e-06	s_Clostridium_butyricum	0.0125914	19.5998
rs1079472	G	A	-0.5644	0.1274	9.444e-06	s_unclassified_Peptoniphilus_sp._oral_taxon_386	0.012592	19.6006
rs2354419	G	C	0.5941	0.1341	9.458e-06	s_unclassified_Desulfovibrio_sp._3_1_syn3	0.0125927	19.6018
rs7012064	T	C	-0.4312	0.09733	9.392e-06	o_Alteromonadales	0.0125928	19.602
rs78624188	C	T	-0.9251	0.2088	9.369e-06	g_Alkaliphilus	0.0125943	19.6043
rs10804980	C	T	0.4188	0.09452	9.373e-06	g_Eremococcus	0.0125957	19.6065
rs59795094	C	T	-0.3289	0.07423	9.354e-06	g_Cellulosilyticum	0.0125958	19.6067
rs336949	A	G	0.3291	0.07427	9.38e-06	s_unclassified_Streptococcus_oralis	0.0125975	19.6094
rs10240487	T	C	-0.1605	0.03622	9.977e-06	MF0031:glutamate_degradation_II	0.0125982	19.6105
rs77816075	A	T	0.6514	0.147	9.99e-06	f_Acidaminococcaceae	0.0125984	19.6108
rs145519809	T	C	1.087	0.2453	9.402e-06	s_Streptococcus_cristatus	0.0125985	19.611
rs1743523	A	C	0.6226	0.1405	9.369e-06	s_Prevotella_marshii	0.0125986	19.611
rs9466766	G	T	1.921	0.4335	9.986e-06	s_Megasphaera_elsdenii	0.0125989	19.6115
rs139850533	C	A	-0.9652	0.2178	9.361e-06	s_unclassified_Streptococcus_oralis	0.0126001	19.6135
rs2353542	A	T	0.3575	0.08067	9.351e-06	s_Burkholderia_multivorans	0.0126003	19.6139
rs9355793	A	G	0.3657	0.08252	9.361e-06	g_Leuconostoc	0.0126004	19.614
rs77072706	A	G	-0.5491	0.1239	9.336e-06	f_Brachyspiraceae	0.0126013	19.6153
rs28667587	C	T	0.3315	0.0748	9.374e-06	p_Cyanobacteria	0.0126014	19.6155
rs9880107	G	A	-0.3737	0.08432	9.996e-06	g_Collinsella	0.012602	19.6164
rs55689401	C	A	0.714	0.1611	9.398e-06	g_Filifactor	0.0126026	19.6174
rs7632509	T	A	-0.3215	0.07254	9.305e-06	g_Serratia	0.0126026	19.6174
rs143931346	A	G	0.3215	0.07254	9.296e-06	s_Streptococcus_pseudopneumoniae	0.0126026	19.6174
rs71474332	T	A	-0.4893	0.1104	9.379e-06	s_Filifactor_alocis	0.0126028	19.6177
rs10868333	T	C	0.3356	0.07572	9.302e-06	s_Lactobacillus_gasseri	0.0126031	19.6181
rs55760976	T	C	0.4636	0.1046	9.945e-06	c_Bacilli	0.0126031	19.6182
rs12211184	A	G	0.4238	0.09562	9.322e-06	s_Neisseria_mucosa	0.0126031	19.6182
rs74639524	T	C	0.8687	0.196	9.344e-06	s_Lactobacillus_fermentum	0.0126032	19.6184
rs185597948	G	A	0.445	0.1004	9.972e-06	MF0039:methionine_degradation_II	0.0126039	19.6195
rs12371972	C	T	0.4256	0.09602	9.992e-06	s_Bifidobacterium_bifidum	0.0126047	19.6207
rs11777927	A	T	0.344	0.07761	9.335e-06	s_Neisseria_subflava	0.0126047	19.6208
rs1499387	A	G	-0.1359	0.03066	9.994e-06	s_unclassified_Erysipelotrichaceae_bacterium_3_1_53	0.0126051	19.6214
rs11100901	T	C	-0.3261	0.07357	9.98e-06	MF0025:tryptophan_degradation	0.0126053	19.6216
rs2048107	G	A	-0.1445	0.0326	9.973e-06	g_Holdemania	0.0126053	19.6217
rs7614129	C	T	0.9991	0.2254	9.996e-06	s_Akkermansia_muciniphila	0.0126056	19.6221
rs12039590	C	A	0.3656	0.08248	9.962e-06	s_Bifidobacterium_breve	0.0126057	19.6223
rs3811763	T	C	-0.06906	0.01558	9.93e-06	MF0073:pyruvate:ferredoxin_oxidoreductase	0.0126058	19.6225
rs76401930	A	G	0.09087	0.0205	9.974e-06	MF0067:glycolysis_(preparatory_phase)	0.0126062	19.6231
rs190585640	T	C	-0.8759	0.1976	9.315e-06	s_Porphyromonas_gingivalis	0.0126063	19.6232
rs13253189	A	G	-0.1594	0.03596	9.957e-06	MF0019:rhamnose_degradation	0.0126063	19.6233
rs3868893	C	G	-0.4712	0.1063	9.943e-06	s_Desulfovibrio_piger	0.0126065	19.6236
rs2218625	C	A	0.9677	0.2183	9.936e-06	s_Streptococcus_gallolyticus	0.0126074	19.625
rs4864553	G	A	-0.2005	0.04523	9.976e-06	s_Bacteroides_pectinophilus	0.0126074	19.6251
rs147840242	C	G	0.5355	0.1208	9.916e-06	s_Actinomyces_viscosus	0.0126077	19.6255
rs55841380	T	C	0.5754	0.1298	9.974e-06	s_unclassified_Clostridium_sp._HGF2	0.0126079	19.6257
rs275845	A	G	-0.5661	0.1277	9.931e-06	s_Parasutterella_excrementihominis	0.0126083	19.6264
rs60140373	T	C	-0.3679	0.08299	9.296e-06	f_Aeromonadaceae	0.0126084	19.6265
rs11791166	C	G	-0.2901	0.06544	9.916e-06	s_Clostridium_bolteae	0.0126084	19.6266
rs7424006	G	A	-0.3511	0.0792	9.289e-06	s_Prevotella_dentalis	0.0126085	19.6267
rs141456811	A	G	0.3773	0.08511	9.974e-06	s_Oribacterium_sinus	0.0126085	19.6267
rs2931404	C	G	-0.3003	0.06774	9.958e-06	s_Bacteroides_finegoldii	0.0126087	19.6271
rs10744594	A	G	0.2112	0.04764	9.921e-06	g_Atopobium	0.0126094	19.6282
rs79384908	T	G	0.5812	0.1311	9.943e-06	s_Eubacterium_siraeum	0.0126095	19.6282
rs72648865	A	G	0.8472	0.1911	9.328e-06	p_Euryarchaeota	0.0126096	19.6284
rs61356297	A	C	0.4017	0.09061	9.937e-06	g_Veillonella	0.0126096	19.6285
rs12214544	C	T	0.3544	0.07994	9.286e-06	g_Thermosinus	0.0126098	19.6288
rs976000	C	T	-0.04225	0.00953	9.946e-06	MF0075:acetate_to_acetyl-CoA	0.0126101	19.6292
rs10230245	C	G	-0.1115	0.02515	9.893e-06	f_Lachnospiraceae	0.0126103	19.6295
rs149363560	T	C	-0.3126	0.07051	9.916e-06	f_Lachnospiraceae	0.0126103	19.6296
rs61875940	A	G	-0.4868	0.1098	9.96e-06	g_Faecalibacterium	0.0126109	19.6305
rs338758	A	G	-0.2164	0.04881	9.958e-06	s_Clostridium_saccharolyticum	0.0126109	19.6305
rs183411573	A	G	-0.8641	0.1949	9.884e-06	s_unclassified_Alistipes_sp._HGB5	0.0126111	19.6309
rs77556847	A	G	0.8211	0.1852	9.236e-06	g_Erwinia	0.0126113	19.6311
rs138362024	A	G	-0.7679	0.1732	9.948e-06	s_Bilophila_wadsworthia	0.0126114	19.6313
rs77714697	C	T	-0.4368	0.09852	9.926e-06	MF0102:sulfate_reduction_(dissimilatory)	0.0126115	19.6314
rs2892206	T	A	-0.1777	0.04008	9.95e-06	s_Streptococcus_mitis	0.0126116	19.6316
rs9263706	T	C	-0.4286	0.09667	9.957e-06	s_Eubacterium_saburreum	0.0126116	19.6316
rs59605739	T	C	0.3155	0.07116	9.929e-06	f_Neisseriaceae	0.0126118	19.6319
rs137998500	A	C	1.19	0.2684	9.925e-06	g_Porphyromonas	0.0126118	19.632
rs79325739	G	T	0.3574	0.08061	9.961e-06	s_Streptococcus_dysgalactiae	0.0126119	19.6321
rs2204983	T	C	-0.642	0.1448	9.314e-06	g_Olsenella	0.0126119	19.6322
rs77127536	A	G	0.0642	0.01448	9.959e-06	MF0103:mucin_degradation	0.0126119	19.6322
rs41306820	C	G	-0.0552	0.01245	9.986e-06	MF0050:threonine_degradation_II	0.0126121	19.6325
rs151294971	T	G	0.7165	0.1616	9.883e-06	MF0059:anaerobic_fatty_acid_beta-oxidation	0.0126124	19.6329
rs116984617	T	C	-0.2729	0.06155	9.917e-06	s_Blautia_hydrogenotrophica	0.0126125	19.633
rs781098	T	C	-0.2267	0.05113	9.879e-06	f_Peptostreptococcaceae	0.0126125	19.633
rs10051277	C	G	0.5192	0.1171	9.982e-06	g_Mitsuokella	0.0126126	19.6332
rs78799390	A	G	0.07205	0.01625	9.987e-06	MF0029:aspartate_degradation_II	0.0126128	19.6334
rs4920936	T	C	0.6438	0.1452	9.29e-06	s_Fusobacterium_gonidiaformans	0.012613	19.6338
rs73179597	C	T	0.0607	0.01369	9.945e-06	MF0054:arginine_degradation_IV	0.012613	19.6339
rs909055	A	G	-0.0383	0.008638	9.932e-06	MF0004:pectine_degradation_II	0.012613	19.6339
rs7809487	A	G	0.4304	0.09707	9.266e-06	s_Bifidobacterium_angulatum	0.0126131	19.634
rs6554481	G	T	-0.5538	0.1249	9.998e-06	s_Peptostreptococcus_stomatis	0.0126133	19.6343
rs115236545	T	A	0.3623	0.08171	9.903e-06	MF0015:fructose_degradation	0.0126135	19.6346
rs7260390	A	T	0.03674	0.008286	9.894e-06	MF0096:succinate_production	0.0126135	19.6347
rs7408690	G	A	-0.1179	0.02659	9.814e-06	MF0002:fructan_degradation	0.0126136	19.6348
rs2085625	G	C	-0.1982	0.0447	9.885e-06	g_Actinomyces	0.0126136	19.6348
rs59166287	C	A	0.4113	0.09276	9.906e-06	g_Oribacterium	0.0126138	19.635
rs28796370	G	A	-0.3044	0.06865	9.919e-06	f_Enterobacteriaceae	0.0126141	19.6356
rs12480447	G	C	0.2433	0.05487	9.878e-06	s_Peptostreptococcus_anaerobius	0.0126143	19.6358
rs4140836	A	G	-0.7068	0.1594	9.227e-06	s_Streptococcus_constellatus	0.0126143	19.6359
rs150280795	G	A	-0.8354	0.1884	9.914e-06	g_Anaerococcus	0.0126146	19.6364
rs10254653	C	A	0.3652	0.08236	9.944e-06	s_Bifidobacterium_breve	0.0126147	19.6365
rs62323427	G	A	-0.3366	0.07591	9.231e-06	s_Prevotella_amnii	0.0126147	19.6366
rs74254407	A	G	0.05157	0.01163	9.832e-06	MF0074:pyruvate:formate_lyase	0.0126149	19.6368
rs117936090	T	G	-0.5463	0.1232	9.839e-06	MF0062:glycerol_degradation_III	0.012615	19.637
rs2217653	C	T	-0.3818	0.0861	9.885e-06	s_Clostridium_perfringens	0.0126158	19.6382
rs78970761	T	A	-0.3987	0.08991	9.213e-06	g_Serratia	0.0126161	19.6387
rs12378940	A	G	-0.5073	0.1144	9.917e-06	f_Prevotellaceae	0.0126161	19.6387
rs4748096	C	T	-0.4838	0.1091	9.868e-06	s_Clostridium_perfringens	0.0126162	19.6389
rs113539570	T	C	0.2576	0.05809	9.904e-06	MF0055:arginine_degradation_V	0.0126164	19.6392
rs117385438	A	G	0.06501	0.01466	9.912e-06	MF0022:galacturonate_degradation_I	0.0126165	19.6394
rs7008972	A	C	0.2247	0.05067	9.902e-06	s_Bacteroides_eggerthii	0.0126169	19.6399
rs1327044	T	A	-0.4047	0.09126	9.888e-06	s_Collinsella_aerofaciens	0.0126169	19.64
rs79020740	T	C	0.8457	0.1907	9.227e-06	s_Neisseria_flavescens	0.0126176	19.6411
rs10859705	A	G	-0.3801	0.08571	9.223e-06	s_Fusobacterium_varium	0.0126177	19.6412
rs7326777	T	C	-0.3805	0.0858	9.868e-06	s_Peptoniphilus_lacrimalis	0.0126177	19.6413
rs4905728	C	T	0.01777	0.004007	9.855e-06	MF0071:pentose_phosphate_pathway_(non-oxidative_branch)	0.0126178	19.6414
rs2405182	A	G	-0.3205	0.07227	9.912e-06	f_Bifidobacteriaceae	0.0126179	19.6415
rs118132355	C	G	-1.083	0.2442	9.171e-06	g_Ornithinibacillus	0.0126186	19.6427
rs13004470	T	C	0.2174	0.04902	9.909e-06	MF0082:putrescine_degradation	0.0126188	19.643
rs117700149	A	G	-0.8524	0.1922	9.848e-06	g_Oscillibacter	0.012619	19.6433
rs75554511	A	G	0.9074	0.2046	9.865e-06	MF0100:methanogenesis_from_carbon_dioxide	0.0126192	19.6436
rs10985432	G	A	-0.3391	0.07646	9.198e-06	s_unclassified_Peptoniphilus_sp._oral_taxon_386	0.0126192	19.6437
rs117023289	T	C	-1.209	0.2726	9.176e-06	g_Alkaliphilus	0.0126196	19.6443
rs1582732	T	G	0.1527	0.03443	9.84e-06	s_Eubacterium_cylindroides	0.0126197	19.6444
rs148496874	G	A	-1.217	0.2744	9.142e-06	g_Acetivibrio	0.01262	19.6448
rs11937496	G	A	-0.3392	0.07648	9.871e-06	s_unclassified_Streptococcus_sp._C150	0.0126201	19.645
rs111896031	ACACT	A	0.9478	0.2137	9.916e-06	s_Bacteroides_stercoris	0.0126203	19.6453
rs77508564	A	T	-0.4315	0.09729	9.876e-06	s_Bacteroides_salanitronis	0.0126203	19.6454
rs75071374	G	A	-0.5442	0.1227	9.887e-06	s_Coprococcus_eutactus	0.0126204	19.6455
rs12756457	A	G	-0.6573	0.1482	9.84e-06	s_Klebsiella_oxytoca	0.0126205	19.6456
rs4976872	T	G	-0.1449	0.03267	9.863e-06	g_Bacteroides	0.0126207	19.646
rs118097819	G	C	0.6236	0.1406	9.143e-06	s_Citrobacter_rodentium	0.0126208	19.6461
rs146044171	CT	GT	0.4799	0.1082	9.79e-06	o_Campylobacterales	0.012621	19.6464
rs6445595	G	A	-0.368	0.08297	9.179e-06	s_unclassified_Streptococcus_oralis	0.0126211	19.6467
rs12358912	T	C	0.3853	0.08687	9.842e-06	s_Bacteroides_plebeius	0.0126213	19.6469
rs11161735	C	T	0.1249	0.02816	9.95e-06	MF0085:urea_degradation	0.0126213	19.6469
rs116927227	G	A	-1.045	0.2356	9.28e-06	s_Fusobacterium_periodonticum	0.012622	19.648
rs12229170	C	T	-0.4302	0.09699	9.848e-06	p_Lentisphaerae	0.0126221	19.6482
rs6499660	T	A	0.03367	0.007591	9.852e-06	MF0021:xylose_degradation	0.0126221	19.6482
rs2205234	T	C	0.6711	0.1513	9.215e-06	o_Aeromonadales	0.0126224	19.6486
rs12694146	C	G	0.06853	0.01545	9.792e-06	MF0036:isoleucine_degradation	0.0126226	19.649
rs4600774	A	G	-0.5305	0.1196	9.137e-06	g_Paenibacillus	0.0126227	19.6491
rs138738346	A	G	-1.843	0.4155	9.864e-06	s_Enterobacter_aerogenes	0.0126227	19.6492
rs117954936	T	A	0.4366	0.09843	9.825e-06	s_Bacteroides_coprophilus	0.0126228	19.6493
rs57401377	A	G	0.7616	0.1717	9.208e-06	g_Ornithinibacillus	0.0126229	19.6494
rs1353699	G	C	-0.3368	0.07593	9.846e-06	s_Bilophila_wadsworthia	0.012623	19.6496
rs11764249	G	A	-0.1293	0.02915	9.906e-06	MF0011:sucrose_degradation_II	0.012623	19.6497
rs1484679	A	G	0.1419	0.03199	9.869e-06	s_Pseudoflavonifractor_capillosus	0.0126235	19.6504
rs4732911	T	C	-0.3947	0.08898	9.822e-06	p_Synergistetes	0.0126239	19.651
rs17764917	C	A	0.3782	0.08526	9.183e-06	g_Thermosinus	0.012624	19.6511
rs75279467	T	C	-0.7124	0.1606	9.79e-06	o_Pseudomonadales	0.0126241	19.6513
rs7538269	A	G	-0.3346	0.07543	9.799e-06	g_Oscillibacter	0.0126243	19.6516
rs7227830	C	T	0.1561	0.03519	9.798e-06	s_Granulicatella_adiacens	0.0126244	19.6518
rs143276026	C	T	-0.1168	0.02633	9.819e-06	MF0050:threonine_degradation_II	0.0126249	19.6526
rs74641987	C	T	0.0409	0.00922	9.833e-06	MF0013:allose_degradation	0.0126249	19.6526
rs138819830	G	A	1.636	0.3688	9.827e-06	s_Prevotella_denticola	0.0126249	19.6526
rs7072050	C	T	0.2403	0.05417	9.833e-06	s_Clostridium_spiroforme	0.0126251	19.6528
rs7626857	G	A	-0.3359	0.07572	9.822e-06	s_Peptoniphilus_lacrimalis	0.0126253	19.6532
rs12438725	A	G	-0.3776	0.08512	9.844e-06	g_Abiotrophia	0.0126254	19.6533
rs144856813	T	C	-0.716	0.1614	9.817e-06	f_Bacillaceae	0.0126259	19.6541
rs201721274	TGTGT	CGTGT	-0.4902	0.1105	9.901e-06	g_Fusobacterium	0.012626	19.6543
rs68000166	T	C	0.02719	0.006129	9.839e-06	MF0048:serine_degradation	0.0126265	19.6551
rs1612787	T	G	0.488	0.11	9.74e-06	g_Mitsuokella	0.0126269	19.6557
rs6572876	A	G	1.22	0.275	9.841e-06	s_Enterobacter_cloacae	0.0126269	19.6557
rs9307023	T	A	0.8194	0.1847	9.777e-06	s_Bacteroides_coprophilus	0.012627	19.6559
rs11042927	A	G	-0.8753	0.1973	9.834e-06	g_Desulfovibrio	0.0126271	19.656
rs641788	G	A	-0.07116	0.01604	9.859e-06	MF0054:arginine_degradation_IV	0.0126272	19.6561
rs1037297	C	T	-0.2456	0.05536	9.845e-06	s_Clostridium_bolteae	0.0126272	19.6562
rs1112226	A	G	-0.2149	0.04844	9.77e-06	s_Faecalibacterium_prausnitzii	0.0126272	19.6562
rs10980224	A	G	-0.5164	0.1164	9.242e-06	s_Mobiluncus_mulieris	0.0126273	19.6563
rs12292398	A	G	0.1791	0.04037	9.859e-06	s_unclassified_Clostridium_sp._D5	0.0126275	19.6566
rs7335287	T	C	-0.1299	0.02928	9.743e-06	s_Ruminococcus_obeum	0.0126275	19.6567
rs56144673	A	G	0.3775	0.08509	9.811e-06	f_Bifidobacteriaceae	0.0126276	19.6568
rs9847421	T	G	0.3594	0.08101	9.16e-06	s_Desulfovibrio_alaskensis	0.0126276	19.6569
rs142910582	G	A	-0.2803	0.06318	9.807e-06	MF0040:proline_degradation	0.0126278	19.6572
rs116894871	T	C	-0.04386	0.009886	9.773e-06	MF0071:pentose_phosphate_pathway_(non-oxidative_branch)	0.0126281	19.6576
rs117598252	A	G	-0.5009	0.1129	9.14e-06	g_Selenomonas	0.0126286	19.6585
rs143713141	T	A	0.2355	0.05308	9.827e-06	MF0091:ethanol_production_II	0.0126288	19.6587
rs11820646	T	C	0.1946	0.04386	9.754e-06	s_Bacteroides_fluxus	0.0126296	19.66
rs2430510	A	C	0.2663	0.06002	9.79e-06	s_Tannerella_forsythia	0.0126297	19.6601
rs658524	A	G	0.3325	0.07494	9.127e-06	s_Collinsella_stercoris	0.0126298	19.6603
rs8104771	T	C	-0.5484	0.1236	9.844e-06	s_Providencia_rettgeri	0.0126299	19.6604
rs75017933	T	C	0.9016	0.2032	9.112e-06	s_unclassified_Desulfovibrio_sp._3_1_syn3	0.0126305	19.6615
rs7606788	T	C	-0.4477	0.1009	9.187e-06	s_Enterobacter_asburiae	0.0126309	19.662
rs6446775	A	G	0.2215	0.04992	9.774e-06	g_Gemella	0.012631	19.6623
rs117885045	A	G	1.143	0.2576	9.817e-06	g_Fusobacterium	0.0126311	19.6624
rs9693701	A	T	-0.3232	0.07284	9.098e-06	s_Prevotella_salivae	0.0126312	19.6625
rs2173085	A	G	-0.4517	0.1018	9.129e-06	g_Actinobacillus	0.0126312	19.6626
rs8078257	C	T	0.4659	0.105	9.787e-06	s_Bacteroides_caccae	0.0126313	19.6627
rs6943827	A	G	0.1959	0.04415	9.738e-06	MF0059:anaerobic_fatty_acid_beta-oxidation	0.0126313	19.6627
rs146471501	A	G	0.5937	0.1338	9.731e-06	s_Campylobacter_jejuni	0.0126317	19.6633
rs9638484	A	G	-0.6221	0.1402	9.79e-06	MF0025:tryptophan_degradation	0.0126318	19.6634
rs117784392	A	G	0.4992	0.1125	9.692e-06	s_Actinomyces_viscosus	0.0126324	19.6643
rs13064821	A	G	0.2441	0.05501	9.794e-06	MF0037:leucine_degradation	0.0126326	19.6647
rs4513154	G	C	0.2169	0.04888	9.769e-06	s_unclassified_Clostridium_sp._L2-50	0.0126327	19.6649
rs118180574	T	C	-0.3522	0.07937	9.725e-06	s_Eubacterium_dolichum	0.012633	19.6653
rs76875245	T	C	0.7699	0.1735	9.723e-06	s_Eubacterium_siraeum	0.0126331	19.6655
rs77767831	T	C	0.3574	0.08054	9.747e-06	MF0076:4-aminobutyrate_degradation	0.0126336	19.6662
rs75587486	A	G	0.1432	0.03227	9.748e-06	MF0078:lactaldehyde_degradation	0.0126336	19.6663
rs12908200	A	T	0.6044	0.1362	9.771e-06	g_Parasutterella	0.0126338	19.6666
rs230687	G	T	-0.04274	0.009631	9.745e-06	MF0047:glutamine_degradation_II	0.0126347	19.6681
rs9870292	C	T	-0.3623	0.08164	9.087e-06	s_Slackia_exigua	0.0126348	19.6683
rs734447	A	G	-0.326	0.07346	9.086e-06	s_Prevotella_bryantii	0.0126349	19.6684
rs7077721	C	T	-0.3663	0.08254	9.069e-06	s_Achromobacter_piechaudii	0.0126353	19.6689
rs7592975	C	G	-0.7855	0.177	9.069e-06	s_Acidaminococcus_intestini	0.0126353	19.6689
rs139476107	A	G	0.4417	0.09953	9.722e-06	s_Collinsella_aerofaciens	0.0126353	19.669
rs4797299	T	C	0.287	0.06467	9.732e-06	s_Veillonella_parvula	0.0126356	19.6695
rs11136650	C	T	-0.2645	0.0596	9.72e-06	g_Acidaminococcus	0.0126357	19.6695
rs8082107	T	G	-0.227	0.05115	9.771e-06	s_unclassified_Lachnospiraceae_bacterium_2_1_46FAA	0.0126357	19.6696
rs11161383	C	T	-0.1595	0.03594	9.696e-06	s_unclassified_Lachnospiraceae_bacterium_1_4_56FAA	0.0126358	19.6698
rs3923991	C	A	-0.1528	0.03443	9.736e-06	s_Eubacterium_dolichum	0.012636	19.6702
rs10520061	A	G	0.338	0.07616	9.737e-06	s_Eubacterium_siraeum	0.0126362	19.6705
rs149042398	A	G	0.05086	0.01146	9.722e-06	MF0074:pyruvate:formate_lyase	0.0126364	19.6707
rs35559544	T	C	-0.05703	0.01285	9.763e-06	MF0071:pentose_phosphate_pathway_(non-oxidative_branch)	0.0126368	19.6714
rs10403365	A	G	-0.5854	0.1319	9.785e-06	o_Pasteurellales	0.0126373	19.6721
rs114732897	T	C	-1.268	0.2857	9.697e-06	s_Haemophilus_pittmaniae	0.0126374	19.6722
rs6436611	T	C	0.2943	0.06631	9.691e-06	f_Leuconostocaceae	0.0126375	19.6724
rs148139527	G	A	-0.8233	0.1855	9.024e-06	s_Lactobacillus_gasseri	0.0126377	19.6727
rs11728976	A	G	0.113	0.02546	9.781e-06	MF0016:fucose_degradation	0.012638	19.6732
rs4772353	C	T	0.3971	0.08947	9.701e-06	s_unclassified_Veillonella_sp._oral_taxon_158	0.0126381	19.6734
rs61998628	T	G	-0.07532	0.01697	9.688e-06	MF0006:lactose_degradation	0.0126385	19.674
rs6903580	C	T	-0.02565	0.005779	9.713e-06	MF0049:threonine_degradation_I	0.0126388	19.6745
rs117713772	A	T	-0.3573	0.0805	9.705e-06	s_Clostridium_bolteae	0.012639	19.6748
rs74391980	G	C	-0.03091	0.006964	9.713e-06	MF0010:sucrose_degradation_I	0.0126391	19.675
rs2009615	A	G	-0.04736	0.01067	9.681e-06	MF0014:arabinose_degradation	0.0126396	19.6757
rs138976205	A	T	-0.5171	0.1165	9.703e-06	g_Holdemania	0.0126396	19.6758
rs115236545	T	A	0.7528	0.1696	9.728e-06	s_Streptococcus_mitis	0.0126399	19.6763
rs1569350	C	T	-0.09055	0.0204	9.678e-06	MF0091:ethanol_production_II	0.0126402	19.6767
rs11692533	C	T	0.4927	0.111	9.645e-06	f_Acidaminococcaceae	0.0126403	19.6768
rs117707479	G	C	-0.8478	0.191	9.059e-06	g_Thermoanaerobacter	0.0126403	19.6768
rs6940912	C	T	0.3124	0.07038	9.708e-06	s_Peptostreptococcus_stomatis	0.0126404	19.677
rs143690018	C	A	0.2867	0.06459	9.72e-06	g_Pseudoflavonifractor	0.0126404	19.6771
rs553638509	A	G	1.218	0.2744	9.752e-06	g_Megasphaera	0.0126405	19.6771
rs4742797	A	T	-0.3393	0.07644	9.067e-06	s_Prevotella_veroralis	0.0126405	19.6771
rs77156208	C	T	-0.1657	0.03733	9.71e-06	MF0098:hydrogen_metabolism	0.0126405	19.6772
rs188181025	T	C	-0.4386	0.09881	9.681e-06	MF0037:leucine_degradation	0.0126407	19.6775
rs10481106	A	G	0.5704	0.1285	9.673e-06	s_Prevotella_copri	0.0126412	19.6783
rs1353074	C	T	0.1697	0.03823	9.735e-06	MF0027:tyrosine_degradation_II	0.0126413	19.6784
rs114076729	T	C	0.5784	0.1303	9.623e-06	s_Streptococcus_vestibularis	0.0126417	19.679
rs186020670	C	T	1.274	0.287	9.753e-06	g_Turicibacter	0.0126419	19.6793
rs79497595	T	C	0.455	0.1025	9.025e-06	s_Prevotella_dentalis	0.0126419	19.6793
rs325031	C	T	-0.3668	0.08263	9.063e-06	s_Fusobacterium_gonidiaformans	0.0126421	19.6797
rs66517603	A	G	0.1935	0.04359	9.73e-06	f_Porphyromonadaceae	0.0126422	19.6799
rs118094149	T	C	-0.1476	0.03325	9.717e-06	o_Clostridiales	0.0126423	19.68
rs147562569	T	A	0.1136	0.02559	9.692e-06	MF0047:glutamine_degradation_II	0.012643	19.6812
rs1460484	A	G	0.3887	0.08756	9.683e-06	s_Eubacterium_limosum	0.0126431	19.6813
rs10470856	CTC	TTC	-0.363	0.08177	9.02e-06	p_Tenericutes	0.0126433	19.6816
rs192832406	G	C	0.4608	0.1038	9.654e-06	s_Enterococcus_faecium	0.0126435	19.6818
rs10514267	C	T	-0.2827	0.06368	9.627e-06	g_Alistipes	0.0126439	19.6825
rs35613520	T	G	-0.1073	0.02417	9.681e-06	MF0091:ethanol_production_II	0.0126439	19.6826
rs1744855	A	G	-0.2063	0.04647	9.697e-06	s_unclassified_Erysipelotrichaceae_bacterium_3_1_53	0.0126441	19.6829
rs57589146	T	C	-0.2665	0.06003	9.674e-06	MF0080:lactate_consumption_II	0.0126442	19.6831
rs140128109	A	G	-0.7303	0.1645	9.041e-06	p_Euryarchaeota	0.0126446	19.6837
rs117534465	C	T	0.7929	0.1786	9.654e-06	s_Parabacteroides_merdae	0.0126447	19.6838
rs1464435	G	A	0.1307	0.02944	9.712e-06	MF0072:pyruvate_dehydrogenase_complex	0.0126448	19.6839
rs145164210	G	T	-1.026	0.2311	9.033e-06	s_Shewanella_putrefaciens	0.0126453	19.6848
rs74449511	G	A	0.2888	0.06505	9.669e-06	s_unclassified_Megasphaera_sp._UPII_135-E	0.0126454	19.685
rs142570858	G	T	-0.4675	0.1053	9.734e-06	MF0062:glycerol_degradation_III	0.0126456	19.6853
rs701298	T	A	0.3245	0.07309	9.006e-06	s_Filifactor_alocis	0.0126458	19.6856
rs12307675	G	A	0.3253	0.07327	9.629e-06	c_Bacilli	0.0126459	19.6857
rs8051131	A	G	0.3796	0.0855	9.008e-06	g_Ethanoligenens	0.012646	19.6859
rs80022073	C	T	0.3915	0.08818	9.691e-06	g_Anaerococcus	0.0126461	19.6861
rs192514364	C	G	0.3598	0.08104	9.685e-06	MF0064:triacylglycerol_degradation	0.0126461	19.6861
rs77581146	C	T	0.03967	0.008935	9.633e-06	MF0054:arginine_degradation_IV	0.0126465	19.6866
rs12459637	C	T	-0.2794	0.06293	9.616e-06	s_Bifidobacterium_animalis	0.0126465	19.6867
rs7246235	G	T	-0.08862	0.01996	9.681e-06	MF0087:acetyl-CoA_to_crotonyl-CoA	0.0126467	19.6869
rs1552299	T	C	-0.4011	0.09034	8.973e-06	f_Comamonadaceae	0.0126468	19.687
rs186915055	A	G	-0.8942	0.2014	9.6e-06	s_Bacteroides_helcogenes	0.0126469	19.6873
rs10810608	C	A	0.306	0.06892	9.668e-06	s_Prevotella_disiens	0.012647	19.6874
rs117085035	G	C	-0.6691	0.1507	9.647e-06	s_Eubacterium_rectale	0.0126471	19.6875
rs77484544	G	A	-0.7357	0.1657	8.934e-06	p_Fibrobacteres	0.0126471	19.6876
rs1243525	C	T	-0.4511	0.1016	8.976e-06	s_Prevotella_multiformis	0.0126471	19.6876
rs28542996	T	G	-0.3306	0.07446	9.636e-06	MF0032:glutamate_degradation_III	0.0126472	19.6877
rs78385982	T	C	0.6065	0.1366	9.657e-06	MF0093:propionate_production_I	0.0126472	19.6877
rs112983985	A	C	-0.3092	0.06964	9.626e-06	MF0091:ethanol_production_II	0.0126472	19.6878
rs146017206	T	G	-0.266	0.05991	9.643e-06	MF0043:cysteine_biosynthesis	0.0126473	19.6879
rs12659647	C	T	-0.3893	0.08768	9.647e-06	s_Eubacterium_saburreum	0.0126474	19.6881
rs12141107	A	G	0.3576	0.08054	9.644e-06	MF0052:arginine_degradation_II	0.0126475	19.6882
rs10952133	G	A	-0.4254	0.09581	9.01e-06	s_Prevotella_amnii	0.0126476	19.6883
rs74643336	T	G	-0.8001	0.1802	8.973e-06	s_Clostridium_hiranonis	0.0126477	19.6886
rs76054697	T	C	-1.015	0.2286	8.899e-06	g_Cronobacter	0.0126477	19.6886
rs12701876	C	T	0.408	0.09189	8.985e-06	f_Succinivibrionaceae	0.0126479	19.6888
rs13414400	G	A	0.2046	0.04608	9.649e-06	s_Ruminococcus_gnavus	0.0126479	19.6889
rs34810642	T	C	0.2455	0.05529	9.66e-06	g_Coprococcus	0.0126486	19.69
rs8015833	C	T	-0.3288	0.07405	8.958e-06	g_Selenomonas	0.0126487	19.6901
rs3125123	T	G	-0.2523	0.05682	9.622e-06	s_Streptococcus_salivarius	0.0126493	19.691
rs150071764	T	C	0.3852	0.08675	9.621e-06	g_Anaerostipes	0.0126493	19.691
rs13054559	A	G	-0.3329	0.07497	9.633e-06	f_Sutterellaceae	0.0126498	19.6919
rs7145141	A	G	0.3714	0.08364	8.958e-06	s_unclassified_Peptoniphilus_sp._oral_taxon_386	0.0126499	19.6921
rs118096931	T	G	-0.2484	0.05594	9.65e-06	MF0011:sucrose_degradation_II	0.01265	19.6922
rs138604891	T	C	-1.373	0.3092	9.571e-06	g_Desulfovibrio	0.0126501	19.6923
rs79984312	C	A	-0.6541	0.1473	8.964e-06	g_Cronobacter	0.0126507	19.6933
rs1779982	T	C	0.03211	0.007231	9.662e-06	MF0054:arginine_degradation_IV	0.0126507	19.6933
rs60747594	A	G	0.3378	0.07607	9.601e-06	f_Peptostreptococcaceae	0.012651	19.6937
rs141871261	C	G	-0.8202	0.1847	9.663e-06	s_Streptococcus_salivarius	0.0126514	19.6943
rs143121888	C	A	0.5209	0.1173	9.546e-06	o_Campylobacterales	0.0126516	19.6946
rs369376485	A	T	0.7909	0.1781	9.615e-06	g_Megasphaera	0.0126516	19.6948
rs10059353	T	A	0.1886	0.04247	9.612e-06	s_Dorea_longicatena	0.0126517	19.6949
rs113162009	G	A	-1.354	0.3049	9.585e-06	s_Citrobacter_koseri	0.0126519	19.6951
rs148187337	C	G	-0.2438	0.0549	9.618e-06	MF0088:butyrate_production_I	0.0126519	19.6951
rs1526331	C	G	-0.2069	0.04659	9.565e-06	MF0102:sulfate_reduction_(dissimilatory)	0.0126522	19.6957
rs73337124	C	T	0.7101	0.1599	9.581e-06	s_Streptococcus_anginosus	0.0126524	19.696
rs7406617	T	C	-0.1962	0.04418	9.546e-06	g_Atopobium	0.0126525	19.6962
rs11779779	T	C	-0.2888	0.06503	9.596e-06	s_Bifidobacterium_longum	0.0126531	19.6971
rs28631613	C	A	0.1597	0.03596	9.525e-06	MF0031:glutamate_degradation_II	0.0126532	19.6973
rs75094232	A	G	-0.2058	0.04634	9.612e-06	MF0062:glycerol_degradation_III	0.0126535	19.6976
rs76758986	G	T	-0.3679	0.08284	8.959e-06	s_Oscillibacter_valericigenes	0.0126535	19.6977
rs184880743	A	G	-0.8487	0.1911	8.91e-06	s_unclassified_Oribacterium_sp._oral_taxon_108	0.0126537	19.698
rs141239328	C	T	-0.6906	0.1555	9.542e-06	f_Streptococcaceae	0.0126539	19.6982
rs2801965	A	G	0.1367	0.03078	9.62e-06	MF0046:glutamine_degradation_I	0.0126541	19.6986
rs76473541	C	T	-0.608	0.1369	9.535e-06	s_unclassified_Megasphaera_sp._UPII_135-E	0.0126541	19.6986
rs9364699	G	C	0.3688	0.08304	9.603e-06	g_Klebsiella	0.0126543	19.6989
rs181037830	C	T	-0.4459	0.1004	9.526e-06	MF0057:lysine_degradation_I	0.0126543	19.6989
rs62106601	T	C	0.4992	0.1124	8.864e-06	s_Prevotella_bryantii	0.0126546	19.6993
rs113232198	G	A	-0.1153	0.02596	9.536e-06	MF0003:pectin_degradation_I	0.0126555	19.7008
rs7505859	A	C	0.2008	0.04521	9.604e-06	f_Lactobacillaceae	0.0126558	19.7012
rs10430997	G	A	-0.3861	0.08693	8.928e-06	s_Vibrio_furnissii	0.0126558	19.7013
rs10838205	T	C	-0.1014	0.02283	9.567e-06	MF0036:isoleucine_degradation	0.0126559	19.7015
rs200251123	C	T	0.9536	0.2147	9.591e-06	s_Eubacterium_biforme	0.0126561	19.7017
rs4573095	A	G	-0.2899	0.06527	9.578e-06	s_Bacteroides_helcogenes	0.0126561	19.7017
rs78900502	A	T	0.4828	0.1087	9.51e-06	s_Streptococcus_sanguinis	0.0126563	19.702
rs7489098	C	T	-0.4252	0.09573	9.583e-06	s_Klebsiella_oxytoca	0.0126567	19.7027
rs79962545	T	C	-0.923	0.2078	9.572e-06	p_Synergistetes	0.0126573	19.7037
rs75995665	A	G	0.03143	0.007076	9.607e-06	MF0054:arginine_degradation_IV	0.0126573	19.7037
rs77827662	G	A	-0.5379	0.1211	9.573e-06	g_Mobiluncus	0.0126574	19.7038
rs34462186	C	T	-0.3784	0.08519	9.583e-06	s_Ruminococcus_champanellensis	0.0126577	19.7043
rs11683589	A	G	0.1906	0.04291	9.602e-06	s_Clostridium_bartlettii	0.0126578	19.7044
rs2569094	C	T	0.08635	0.01944	9.545e-06	MF0089:butyrate_production_II	0.0126579	19.7046
rs12185737	T	C	0.4473	0.1007	9.605e-06	MF0084:succinate_conversion_to_propionate	0.0126581	19.7049
rs150330646	T	C	0.8684	0.1955	9.521e-06	s_Eubacterium_siraeum	0.0126583	19.7052
rs527629	C	T	0.3606	0.08118	9.557e-06	s_unclassified_Streptococcus_sp._oral_taxon_071	0.0126585	19.7056
rs10074225	T	G	-0.08582	0.01932	9.592e-06	MF0043:cysteine_biosynthesis	0.0126588	19.706
rs112983985	A	C	-0.3089	0.06954	9.587e-06	MF0090:ethanol_production_I	0.0126589	19.7061
rs142247500	T	A	0.7898	0.1778	9.598e-06	s_Eubacterium_hallii	0.012659	19.7063
rs117339932	T	C	0.7898	0.1778	9.519e-06	s_Eubacterium_siraeum	0.012659	19.7063
rs10968545	G	A	0.7636	0.1719	8.888e-06	s_Ruminococcus_flavefaciens	0.0126593	19.7068
rs4590397	T	C	-0.129	0.02904	9.598e-06	MF0085:urea_degradation	0.0126594	19.707
rs116990590	T	C	0.4762	0.1072	9.486e-06	MF0032:glutamate_degradation_III	0.0126595	19.7072
rs6875347	A	G	-0.3464	0.07798	8.887e-06	g_Leuconostoc	0.0126595	19.7072
rs118168880	A	G	-0.09373	0.0211	9.513e-06	MF0022:galacturonate_degradation_I	0.0126596	19.7073
rs1885627	C	T	-0.1318	0.02967	9.498e-06	o_Erysipelotrichales	0.0126597	19.7075
rs78249589	T	C	0.3779	0.08507	9.552e-06	s_unclassified_Lachnospiraceae_bacterium_2_1_46FAA	0.0126599	19.7077
rs199788518	T	C	-0.3122	0.07028	9.549e-06	MF0046:glutamine_degradation_I	0.0126599	19.7078
rs145610890	A	G	-0.0689	0.01551	9.516e-06	MF0010:sucrose_degradation_I	0.0126603	19.7083
rs2278833	G	T	0.4851	0.1092	8.913e-06	s_Neisseria_subflava	0.0126603	19.7085
rs72778978	G	T	0.4469	0.1006	8.827e-06	s_Pseudomonas_stutzeri	0.0126606	19.7088
rs16894090	A	G	0.7139	0.1607	9.53e-06	g_Oxalobacter	0.0126611	19.7096
rs7246920	T	G	-0.3454	0.07775	8.882e-06	f_Aeromonadaceae	0.0126611	19.7097
rs117518015	T	C	-1.255	0.2825	8.942e-06	g_Lawsonia	0.0126613	19.71
rs12657903	G	C	0.4558	0.1026	8.96e-06	s_unclassified_Oribacterium_sp._oral_taxon_108	0.0126614	19.7101
rs62056098	G	A	0.3602	0.08108	9.543e-06	g_Collinsella	0.0126616	19.7104
rs149802067	C	T	-1.375	0.3095	8.887e-06	s_Porphyromonas_gingivalis	0.0126623	19.7115
rs79849585	G	A	-0.3886	0.08747	9.529e-06	g_Shuttleworthia	0.0126624	19.7116
rs78713596	T	C	-0.3073	0.06917	9.555e-06	s_Tannerella_forsythia	0.0126624	19.7117
rs3818483	A	G	-0.338	0.07608	9.517e-06	o_Actinomycetales	0.0126625	19.7119
rs9527030	T	G	0.1415	0.03185	9.519e-06	g_Oribacterium	0.0126625	19.7119
rs7253082	C	A	1.144	0.2575	9.53e-06	g_Mitsuokella	0.0126626	19.7121
rs7000999	T	C	-0.5789	0.1303	9.593e-06	s_Bifidobacterium_bifidum	0.0126632	19.713
rs2896135	A	G	0.3999	0.09001	8.866e-06	s_Neisseria_mucosa	0.0126633	19.7132
rs12599627	A	C	-0.4665	0.105	8.894e-06	g_Acetivibrio	0.0126634	19.7133
rs2727152	C	T	0.4976	0.112	9.456e-06	s_Lactobacillus_ruminis	0.0126634	19.7133
rs28362490	G	C	-0.3732	0.084	9.504e-06	s_Prevotella_oris	0.0126634	19.7133
rs140311306	G	A	-0.4079	0.09181	8.872e-06	s_Lactobacillus_gasseri	0.0126635	19.7135
rs12610850	C	G	-0.337	0.07585	8.873e-06	g_Finegoldia	0.0126641	19.7144
rs4987353	A	G	-0.3757	0.08456	9.504e-06	s_Streptococcus_salivarius	0.0126642	19.7146
rs146659708	C	T	-0.9317	0.2097	9.508e-06	c_Betaproteobacteria	0.0126643	19.7147
rs61980585	G	A	-0.2697	0.0607	9.538e-06	g_Lactococcus	0.0126652	19.716
rs6458390	T	C	0.08522	0.01918	9.479e-06	MF0077:formate_conversion	0.0126652	19.7161
rs76689983	C	T	0.6456	0.1453	9.428e-06	s_Ruminococcus_champanellensis	0.0126655	19.7166
rs79168911	T	A	1.241	0.2793	9.524e-06	s_Bifidobacterium_animalis	0.0126656	19.7168
rs2127779	A	G	-0.2482	0.05586	9.488e-06	s_Streptococcus_parasanguinis	0.0126656	19.7168
rs10115494	T	A	-0.3727	0.08388	9.519e-06	MF0100:methanogenesis_from_carbon_dioxide	0.0126657	19.7168
rs857491	C	A	-0.3803	0.08559	8.848e-06	g_Erwinia	0.0126658	19.717
rs7995438	T	C	-0.4302	0.09682	9.502e-06	p_Proteobacteria	0.0126659	19.7172
rs4726588	T	C	0.1325	0.02982	9.564e-06	g_Blautia	0.0126661	19.7175
rs11875469	G	C	0.3991	0.08982	9.476e-06	g_Dorea	0.0126661	19.7175
rs2093556	A	G	-0.3381	0.07609	9.484e-06	MF0070:pentose_phosphate_pathway_(oxidative_phase)	0.0126666	19.7183
rs1360237	C	G	-0.567	0.1276	9.415e-06	s_Akkermansia_muciniphila	0.0126675	19.7197
rs74897783	T	A	0.07421	0.0167	9.472e-06	MF0005:starch_degradation	0.0126682	19.7209
rs147146994	G	C	-0.4777	0.1075	9.55e-06	g_Actinomyces	0.0126683	19.721
rs140251390	G	A	-0.09172	0.02064	9.44e-06	MF0026:tyrosine_degradation_I	0.0126687	19.7217
rs12224200	A	G	-0.1594	0.03587	9.459e-06	MF0062:glycerol_degradation_III	0.0126689	19.7219
rs9643056	A	G	-0.1634	0.03677	9.541e-06	MF0088:butyrate_production_I	0.012669	19.7221
rs629518	G	A	-0.07088	0.01595	9.451e-06	MF0016:fucose_degradation	0.0126692	19.7225
rs11002321	A	C	0.7408	0.1667	9.503e-06	MF0032:glutamate_degradation_III	0.0126694	19.7227
rs10830300	G	A	-0.3177	0.07149	9.478e-06	f_Streptococcaceae	0.0126697	19.7233
rs7321755	T	C	0.3405	0.07662	8.861e-06	s_Methylobacillus_flagellatus	0.0126699	19.7236
rs804282	T	G	-0.3513	0.07905	8.813e-06	s_Staphylococcus_aureus	0.01267	19.7237
rs73522641	C	G	0.6035	0.1358	8.828e-06	g_Ornithinibacillus	0.0126701	19.7238
rs72700258	C	T	-0.4844	0.109	8.794e-06	s_Lactobacillus_vaginalis	0.0126701	19.7238
rs4770848	A	G	-0.4137	0.09309	8.814e-06	s_Prevotella_multiformis	0.0126703	19.7242
rs700105	A	G	-0.05564	0.01252	9.512e-06	MF0028:aspartate_degradation_I	0.0126704	19.7243
rs1191970	A	G	0.295	0.06638	9.468e-06	f_Bifidobacteriaceae	0.0126705	19.7244
rs184853011	A	C	0.3102	0.0698	9.446e-06	f_Actinomycetaceae	0.0126706	19.7246
rs7977092	T	A	0.4693	0.1056	9.477e-06	s_Bifidobacterium_bifidum	0.0126706	19.7246
rs56336210	T	C	0.4773	0.1074	9.401e-06	s_Bacteroides_coprocola	0.0126706	19.7247
rs72877289	G	A	-0.341	0.07673	9.478e-06	s_Eubacterium_saburreum	0.0126707	19.7248
rs9788623	A	G	-0.3422	0.077	9.447e-06	s_Streptococcus_sanguinis	0.0126707	19.7249
rs12414799	C	G	0.8013	0.1803	8.814e-06	s_Neisseria_mucosa	0.0126713	19.7258
rs131443	C	T	0.2767	0.06226	9.488e-06	g_Tannerella	0.0126714	19.7258
rs75796467	A	G	-0.5631	0.1267	8.838e-06	g_Finegoldia	0.0126719	19.7266
rs190103414	T	C	-1.008	0.2268	9.378e-06	g_Abiotrophia	0.0126724	19.7274
rs1847097	T	C	0.348	0.0783	8.782e-06	g_Lawsonia	0.0126724	19.7274
rs3766788	A	G	0.4348	0.09783	8.812e-06	s_Gemella_haemolysans	0.0126724	19.7274
rs6443332	A	C	0.648	0.1458	8.797e-06	s_Neisseria_gonorrhoeae	0.0126724	19.7274
rs9677277	T	G	0.3688	0.08298	8.817e-06	s_Oscillibacter_valericigenes	0.0126724	19.7274
rs59085988	G	A	0.516	0.1161	8.879e-06	s_Prevotella_veroralis	0.0126724	19.7274
rs75572285	T	C	0.448	0.1008	9.458e-06	s_Streptococcus_infantarius	0.0126724	19.7274
rs75843556	C	T	-0.4325	0.09731	9.453e-06	s_Klebsiella_oxytoca	0.012673	19.7284
rs117738829	A	G	-0.4069	0.09155	9.474e-06	g_Pseudoflavonifractor	0.012673	19.7285
rs7661926	C	T	-0.2397	0.05393	9.435e-06	s_Eubacterium_saburreum	0.0126735	19.7292
rs75177570	T	A	0.2245	0.05051	9.441e-06	g_Anaerofustis	0.0126736	19.7294
rs114076729	T	C	0.5787	0.1302	9.375e-06	s_unclassified_Streptococcus_sp._C150	0.0126738	19.7297
rs11775706	T	C	-0.3002	0.06754	9.429e-06	s_unclassified_Clostridium_sp._SY8519	0.0126742	19.7303
rs56093878	C	G	0.3951	0.08889	8.818e-06	s_Fusobacterium_gonidiaformans	0.0126745	19.7307
rs1879026	T	G	-0.3891	0.08754	8.826e-06	s_Megasphaera_genomosp._type_1	0.0126745	19.7308
rs1908238	A	C	-0.1253	0.02819	9.464e-06	s_unclassified_Erysipelotrichaceae_bacterium_3_1_53	0.0126746	19.7309
rs7031218	A	G	-0.3563	0.08016	9.421e-06	s_Ruminococcus_champanellensis	0.0126747	19.7311
rs7251911	C	G	0.3439	0.07737	8.762e-06	s_Clostridium_hiranonis	0.0126748	19.7312
rs955115	C	A	-0.3427	0.0771	9.424e-06	s_Streptococcus_vestibularis	0.0126748	19.7313
rs8015793	C	G	-0.3119	0.07017	9.397e-06	o_Spirochaetales	0.012675	19.7316
rs74249998	G	A	0.4845	0.109	8.706e-06	s_Enterobacter_asburiae	0.0126752	19.7319
rs6139113	T	C	0.2611	0.05874	9.43e-06	s_Bacteroides_helcogenes	0.0126756	19.7325
rs201336785	A	G	0.9179	0.2065	9.437e-06	g_Porphyromonas	0.0126757	19.7327
rs7914540	C	T	0.3308	0.07442	8.754e-06	s_Enterobacter_cancerogenus	0.0126757	19.7327
rs75982534	A	G	-0.06392	0.01438	9.44e-06	MF0017:galactose_degradation	0.0126758	19.7329
rs433688	C	T	0.4398	0.09894	9.405e-06	s_unclassified_Enterobacteriaceae_bacterium_9_2_54FAA	0.0126762	19.7334
rs7199988	T	C	0.7828	0.1761	9.359e-06	s_Streptococcus_vestibularis	0.0126766	19.7341
rs79414743	A	G	-0.1839	0.04137	9.396e-06	MF0004:pectine_degradation_II	0.0126769	19.7346
rs2788090	T	C	-0.2428	0.05462	9.398e-06	s_Mobiluncus_curtisii	0.0126769	19.7346
rs143057758	A	G	-0.6419	0.1444	9.41e-06	g_Faecalibacterium	0.0126771	19.7349
rs28698043	T	C	0.4512	0.1015	8.793e-06	s_Mobiluncus_mulieris	0.0126773	19.7352
rs57518927	G	C	1.11	0.2497	9.511e-06	f_Leuconostocaceae	0.0126774	19.7353
rs117554768	C	T	-0.2128	0.04787	9.392e-06	MF0036:isoleucine_degradation	0.0126776	19.7357
rs1740849	A	G	-0.6108	0.1374	9.424e-06	f_Sutterellaceae	0.0126778	19.736
rs572862	G	A	0.4072	0.0916	8.791e-06	s_Lactobacillus_casei	0.0126778	19.736
rs139142590	G	A	0.8064	0.1814	9.454e-06	s_Eubacterium_biforme	0.0126779	19.7361
rs1022293	A	G	-0.06846	0.0154	9.45e-06	MF0019:rhamnose_degradation	0.0126781	19.7364
rs146975690	T	G	0.05259	0.01183	9.353e-06	MF0008:maltose_degradation	0.0126782	19.7366
rs1519277	T	C	0.5099	0.1147	8.847e-06	s_Neisseria_subflava	0.0126784	19.7369
rs80074215	G	A	-0.7264	0.1634	8.794e-06	s_Corynebacterium_glucuronolyticum	0.0126785	19.7371
rs1604452	C	A	-0.3292	0.07405	8.794e-06	s_Pantoea_ananatis	0.0126791	19.7381
rs28382962	T	A	-0.818	0.184	8.749e-06	g_Rahnella	0.0126792	19.7381
rs6833734	T	G	-0.162	0.03644	9.446e-06	g_Anaerotruncus	0.0126792	19.7382
rs11562323	G	C	-1.215	0.2733	8.795e-06	s_Clostridium_hylemonae	0.0126792	19.7382
rs143131911	C	T	-0.3157	0.07101	9.4e-06	s_Parabacteroides_distasonis	0.0126803	19.7399
rs2223905	A	G	0.4557	0.1025	8.774e-06	o_Aeromonadales	0.0126803	19.7399
rs6687797	A	T	0.2447	0.05504	9.4e-06	s_Streptococcus_gallolyticus	0.0126803	19.74
rs4938459	A	G	-0.2435	0.05477	9.348e-06	g_Peptoniphilus	0.0126804	19.74
rs77183251	A	G	0.6162	0.1386	9.387e-06	f_Neisseriaceae	0.0126805	19.7402
rs150501257	T	G	-0.1027	0.0231	9.388e-06	MF0096:succinate_production	0.0126805	19.7402
rs144391897	G	C	0.5095	0.1146	9.453e-06	g_Atopobium	0.0126806	19.7403
rs184836281	A	G	-1.019	0.2292	8.717e-06	p_Tenericutes	0.0126806	19.7403
rs10938283	G	A	0.2026	0.04557	9.431e-06	MF0081:methanol_conversion	0.0126806	19.7404
rs190365184	T	C	-0.4686	0.1054	9.404e-06	s_Blautia_hansenii	0.0126807	19.7405
rs150976781	A	G	0.3671	0.08257	9.387e-06	s_Oribacterium_sinus	0.0126807	19.7406
rs4776345	T	G	-0.1609	0.03619	9.365e-06	MF0036:isoleucine_degradation	0.012681	19.741
rs76409276	A	C	0.4133	0.09296	8.757e-06	o_Chromatiales	0.0126811	19.7412
rs41361345	G	A	0.3736	0.08403	9.351e-06	f_Sutterellaceae	0.0126813	19.7415
rs501918	A	C	1.2	0.2699	8.776e-06	s_Bifidobacterium_angulatum	0.0126816	19.742
rs2677903	A	G	-0.02396	0.005389	9.39e-06	MF0010:sucrose_degradation_I	0.0126817	19.7421
rs554999194	C	A	0.8043	0.1809	9.437e-06	s_Prevotella_disiens	0.0126817	19.7421
rs149136839	A	G	-0.4102	0.09226	9.368e-06	s_unclassified_Ruminococcaceae_bacterium_D16	0.0126819	19.7424
rs118184295	A	G	1.168	0.2627	8.846e-06	g_Cellulosilyticum	0.0126819	19.7424
rs187625190	C	T	0.7434	0.1672	9.326e-06	s_unclassified_Streptococcus_sp._oral_taxon_071	0.0126821	19.7428
rs115236545	T	A	0.9706	0.2183	9.408e-06	s_Streptococcus_vestibularis	0.0126821	19.7428
rs139708328	A	G	1.136	0.2555	8.757e-06	s_Acinetobacter_haemolyticus	0.0126822	19.7429
rs2717108	A	G	0.2465	0.05544	9.369e-06	o_Actinomycetales	0.0126825	19.7434
rs9804646	T	C	-0.1365	0.0307	9.362e-06	g_Blautia	0.0126826	19.7435
rs73415855	T	C	0.3264	0.07341	9.394e-06	s_Veillonella_dispar	0.0126826	19.7435
rs118066416	A	G	-1.08	0.2429	9.393e-06	s_Streptococcus_pyogenes	0.0126827	19.7437
rs75512083	G	A	-0.6874	0.1546	9.423e-06	f_Bacillaceae	0.0126829	19.744
rs143713141	T	A	0.2357	0.05301	9.382e-06	MF0090:ethanol_production_I	0.012683	19.7442
rs11643016	A	G	-0.5429	0.1221	9.409e-06	s_Eubacterium_eligens	0.0126831	19.7444
rs71539554	T	C	-0.5429	0.1221	8.709e-06	s_Lactobacillus_vaginalis	0.0126831	19.7444
rs117044901	A	C	0.5598	0.1259	9.365e-06	MF0007:lactose_and_galactose_degradation	0.0126833	19.7447
rs149241411	C	T	-0.1004	0.02258	9.276e-06	MF0026:tyrosine_degradation_I	0.0126834	19.7449
rs138941915	T	C	-0.0498	0.0112	9.396e-06	MF0068:glycolysis_(pay-off_phase)	0.0126835	19.745
rs114726978	A	G	-0.5109	0.1149	9.354e-06	g_Coprococcus	0.0126838	19.7454
rs12986508	G	C	-0.388	0.08726	8.708e-06	s_Enterobacter_asburiae	0.0126838	19.7455
rs137960763	A	G	0.5536	0.1245	9.326e-06	s_unclassified_Lachnospiraceae_bacterium_3_1_57FAA_CT1	0.0126844	19.7464
rs10267307	C	T	-0.2049	0.04608	9.318e-06	s_Bacteroides_xylanisolvens	0.0126846	19.7467
rs4851109	C	G	0.364	0.08186	8.731e-06	o_Chromatiales	0.0126846	19.7467
rs62179728	G	T	0.2001	0.045	9.39e-06	s_Eubacterium_ventriosum	0.0126849	19.7471
rs78171781	T	G	0.3018	0.06787	9.355e-06	s_Streptococcus_dysgalactiae	0.0126853	19.7478
rs140760420	A	G	-0.5305	0.1193	9.371e-06	g_Parabacteroides	0.0126855	19.7481
rs146703569	C	T	-0.41	0.0922	9.363e-06	s_Enterococcus_faecalis	0.0126859	19.7488
rs147179608	A	G	-0.2854	0.06418	9.309e-06	MF0090:ethanol_production_I	0.012686	19.7489
rs75615710	C	T	-0.1833	0.04122	9.348e-06	MF0019:rhamnose_degradation	0.012686	19.749
rs2345706	C	T	-0.1829	0.04113	9.307e-06	s_Clostridium_bartlettii	0.0126861	19.749
rs35327700	G	A	-0.1001	0.02251	9.237e-06	MF0094:propionate_production_II	0.0126863	19.7493
rs144504035	A	G	0.3771	0.0848	9.349e-06	MF0062:glycerol_degradation_III	0.0126864	19.7495
rs17107528	G	A	-0.4045	0.09096	8.702e-06	s_Neisseria_gonorrhoeae	0.0126868	19.7502
rs190491539	G	A	0.6844	0.1539	9.352e-06	s_Veillonella_parvula	0.012687	19.7505
rs75557926	G	A	-0.3776	0.08491	9.316e-06	g_Ruminococcus	0.0126871	19.7507
rs73429326	C	G	0.941	0.2116	9.319e-06	p_Lentisphaerae	0.0126872	19.7507
rs138785413	C	T	-0.6764	0.1521	9.355e-06	s_Ruminococcus_lactaris	0.0126872	19.7508
rs853427	G	A	0.4118	0.0926	8.694e-06	f_Peptococcaceae	0.0126872	19.7509
rs72961409	G	C	-0.4283	0.09631	8.689e-06	s_Fusobacterium_periodonticum	0.0126873	19.751
rs139449960	A	G	-0.4436	0.09975	9.324e-06	c_Betaproteobacteria	0.0126874	19.7512
rs2122591	G	A	-0.2385	0.05363	9.356e-06	s_Faecalibacterium_prausnitzii	0.0126875	19.7513
rs28608728	A	G	-0.2458	0.05527	9.338e-06	s_Lachnospiraceae_oral_taxon_107	0.0126882	19.7524
rs2501440	G	T	-0.1553	0.03492	9.323e-06	MF0025:tryptophan_degradation	0.0126885	19.7528
rs4129663	G	A	0.2567	0.05772	9.345e-06	s_Bacteroides_helcogenes	0.0126886	19.7531
rs7857797	C	T	0.3199	0.07193	9.32e-06	s_Bacteroides_fluxus	0.0126889	19.7535
rs1278896	T	A	-0.648	0.1457	8.733e-06	s_Bifidobacterium_angulatum	0.0126895	19.7545
rs269520	C	T	-0.291	0.06543	9.295e-06	MF0081:methanol_conversion	0.0126896	19.7546
rs6991937	T	C	1.26	0.2833	8.636e-06	s_Turicibacter_sanguinis	0.01269	19.7553
rs55651827	A	G	0.1405	0.03159	9.282e-06	s_Ruminococcus_torques	0.0126902	19.7555
rs6501274	A	T	-0.343	0.07712	8.692e-06	g_Thermoanaerobacterium	0.0126902	19.7556
rs149621391	C	G	-0.2798	0.06291	9.306e-06	MF0036:isoleucine_degradation	0.0126903	19.7556
rs2590662	T	C	0.434	0.09758	8.676e-06	s_Aggregatibacter_aphrophilus	0.0126903	19.7557
rs4840172	C	T	-0.217	0.04879	9.359e-06	s_unclassified_Lachnospiraceae_bacterium_9_1_43BFAA	0.0126903	19.7557
rs74380945	G	A	0.2786	0.06264	9.323e-06	g_Acidaminococcus	0.0126903	19.7558
rs7869173	T	C	0.2464	0.0554	9.301e-06	s_Clostridium_saccharolyticum	0.0126904	19.7559
rs9266082	C	T	0.1381	0.03105	9.361e-06	MF0085:urea_degradation	0.0126905	19.756
rs72613633	A	G	0.3902	0.08773	9.317e-06	s_Prevotella_buccae	0.0126909	19.7567
rs72688581	G	A	-0.3568	0.08022	8.691e-06	g_Leuconostoc	0.0126911	19.7569
rs228263	A	G	-0.1337	0.03006	9.27e-06	s_Dorea_formicigenerans	0.0126911	19.757
rs11110586	A	G	0.1756	0.03948	9.339e-06	s_unclassified_Erysipelotrichaceae_bacterium_5_2_54FAA	0.0126914	19.7574
rs117034146	G	A	0.2542	0.05715	9.333e-06	c_Bacilli	0.0126921	19.7585
rs9648623	A	G	0.6196	0.1393	9.259e-06	g_Gemella	0.0126921	19.7586
rs3806125	T	C	-0.03916	0.008804	9.27e-06	MF0004:pectine_degradation_II	0.0126923	19.7588
rs79791642	C	T	0.9243	0.2078	9.353e-06	s_unclassified_Lachnospiraceae_bacterium_2_1_46FAA	0.0126925	19.7592
rs6660559	C	T	0.3425	0.077	8.682e-06	o_Caulobacterales	0.0126927	19.7595
rs142534742	T	A	-1.213	0.2727	8.627e-06	s_Oscillibacter_valericigenes	0.012693	19.76
rs76485159	A	G	0.06748	0.01517	9.26e-06	MF0018:mannose_degradation	0.0126938	19.7612
rs143466516	G	T	0.5934	0.1334	9.275e-06	s_Bacteroides_ovatus	0.0126939	19.7614
rs37937	A	C	0.3709	0.08338	8.642e-06	f_Brachyspiraceae	0.0126941	19.7617
rs7937334	T	C	-0.6112	0.1374	9.279e-06	p_Verrucomicrobia	0.0126942	19.7619
rs139611978	T	C	-0.2653	0.05964	9.268e-06	g_Parabacteroides	0.0126944	19.7622
rs148131645	C	A	-0.8928	0.2007	9.271e-06	s_Bilophila_wadsworthia	0.0126948	19.7628
rs181656563	T	G	0.7638	0.1717	9.264e-06	s_Streptococcus_gallolyticus	0.012695	19.763
rs146194544	G	A	-0.7349	0.1652	9.33e-06	g_Oscillibacter	0.0126955	19.7639
rs117303985	G	A	0.4929	0.1108	9.31e-06	f_Acidaminococcaceae	0.0126955	19.7639
rs4366023	T	C	0.144	0.03237	9.285e-06	MF0039:methionine_degradation_II	0.0126956	19.764
rs76256273	T	C	-0.593	0.1333	9.28e-06	s_Streptococcus_dysgalactiae	0.0126958	19.7644
rs3812904	G	A	-0.9747	0.2191	9.302e-06	s_Bifidobacterium_animalis	0.0126961	19.7648
rs12576086	G	A	-0.5463	0.1228	8.679e-06	g_Olsenella	0.0126963	19.7652
rs6960404	A	G	-0.1392	0.03129	9.242e-06	s_unclassified_Ruminococcaceae_bacterium_D16	0.0126964	19.7653
rs75643285	A	G	0.5512	0.1239	8.624e-06	g_Epulopiscium	0.0126966	19.7656
rs10493724	A	T	-0.8075	0.1815	8.625e-06	s_Prevotella_multiformis	0.0126982	19.7682
rs30119	C	A	0.6331	0.1423	9.317e-06	f_Coriobacteriaceae	0.0126983	19.7683
rs17786810	T	C	-0.3844	0.0864	8.604e-06	p_Chloroflexi	0.0126984	19.7685
rs7580580	G	A	-0.42	0.0944	8.614e-06	s_Porphyromonas_uenonis	0.0126989	19.7692
rs34447688	C	G	-0.2912	0.06545	9.253e-06	g_Holdemania	0.0126991	19.7696
rs72687188	T	C	0.6131	0.1378	9.25e-06	g_Paraprevotella	0.0126992	19.7697
rs79554631	C	T	0.4605	0.1035	9.222e-06	f_Lactobacillaceae	0.0126996	19.7703
rs17151159	T	C	-0.2044	0.04594	9.22e-06	MF0094:propionate_production_II	0.0126996	19.7704
rs10921266	A	G	0.326	0.07327	8.624e-06	g_Selenomonas	0.0126997	19.7705
rs118020971	C	T	0.5762	0.1295	9.233e-06	g_Oxalobacter	0.0127004	19.7716
rs11651083	A	G	0.3269	0.07347	9.238e-06	g_Shuttleworthia	0.0127005	19.7717
rs77183251	A	G	0.6385	0.1435	9.299e-06	o_Pasteurellales	0.0127007	19.7721
rs74113200	A	G	-1.75	0.3933	9.205e-06	g_Parasutterella	0.012701	19.7726
rs10840455	C	T	-0.3205	0.07203	9.255e-06	f_Acidaminococcaceae	0.012701	19.7726
rs137959036	T	C	0.6047	0.1359	9.188e-06	s_Bacteroides_eggerthii	0.0127014	19.7732
rs6500009	T	C	-0.3642	0.08185	8.592e-06	s_Prevotella_salivae	0.0127014	19.7732
rs35086651	G	C	0.2377	0.05342	9.262e-06	s_Blautia_hansenii	0.0127017	19.7736
rs9305602	G	A	-0.266	0.05978	9.225e-06	f_Enterobacteriaceae	0.0127017	19.7736
rs10234838	A	G	-0.04561	0.01025	9.316e-06	MF0021:xylose_degradation	0.0127023	19.7746
rs61061917	G	T	-0.7618	0.1712	9.248e-06	s_Bacteroides_finegoldii	0.0127023	19.7747
rs147733968	T	C	0.7667	0.1723	9.198e-06	s_Bacteroides_fragilis	0.0127025	19.775
rs12476961	A	C	-0.03417	0.007679	9.246e-06	MF0050:threonine_degradation_II	0.0127025	19.775
rs142536185	C	T	-1.165	0.2618	9.245e-06	s_Eggerthella_lenta	0.0127034	19.7764
rs147179608	A	G	-0.286	0.06427	9.183e-06	MF0091:ethanol_production_II	0.0127035	19.7766
rs117700149	A	G	-0.4855	0.1091	9.263e-06	g_Anaerotruncus	0.0127039	19.7772
rs150786411	A	C	-0.8197	0.1842	9.202e-06	g_Faecalibacterium	0.012704	19.7772
rs12813308	A	G	0.3156	0.07092	9.218e-06	f_Burkholderiaceae	0.0127041	19.7775
rs10937618	G	A	-0.3322	0.07465	8.568e-06	s_Pantoea_ananatis	0.0127042	19.7777
rs35521319	T	G	0.5754	0.1293	8.558e-06	g_Dickeya	0.0127043	19.7778
rs147328350	A	G	-0.522	0.1173	9.193e-06	g_Clostridium	0.0127044	19.7779
rs374434927	A	C	0.2869	0.06447	9.203e-06	s_Pseudoflavonifractor_capillosus	0.0127044	19.7779
rs1792746	A	C	0.4233	0.09512	8.559e-06	s_Filifactor_alocis	0.0127046	19.7783
rs13131588	G	T	-0.7432	0.167	9.251e-06	g_Parasutterella	0.0127053	19.7794
rs12426752	A	C	-0.1344	0.0302	9.215e-06	MF0037:leucine_degradation	0.0127055	19.7797
rs11014508	C	G	0.3522	0.07914	9.184e-06	g_Lactococcus	0.0127056	19.7798
rs62180866	C	T	0.3522	0.07914	8.555e-06	s_Prevotella_pallens	0.0127056	19.7798
rs4148568	T	C	-0.2085	0.04685	9.155e-06	f_Bacillaceae	0.0127058	19.7801
rs1622397	G	T	-0.3332	0.07487	8.556e-06	s_Clostridium_hiranonis	0.0127058	19.7801
rs11919168	T	G	0.2158	0.04849	9.147e-06	s_Actinomyces_odontolyticus	0.0127059	19.7803
rs56319400	T	C	0.826	0.1856	8.602e-06	g_Leuconostoc	0.0127061	19.7806
rs145273634	A	G	-0.3924	0.08817	9.178e-06	s_Bacteroides_dorei	0.0127064	19.7812
rs11859727	A	C	0.2329	0.05233	9.142e-06	s_Campylobacter_jejuni	0.0127071	19.7821
rs227876	G	A	0.1365	0.03067	9.106e-06	f_Lachnospiraceae	0.0127071	19.7821
rs34173813	T	C	0.2864	0.06435	9.194e-06	MF0015:fructose_degradation	0.0127074	19.7826
rs6555242	G	T	0.5194	0.1167	9.131e-06	s_Streptococcus_gordonii	0.0127078	19.7832
rs148342238	T	G	0.4878	0.1096	9.149e-06	s_Oribacterium_sinus	0.0127078	19.7833
rs77723742	T	C	0.08995	0.02021	9.18e-06	MF0011:sucrose_degradation_II	0.012708	19.7836
rs11142504	A	G	-0.6783	0.1524	9.133e-06	g_Shuttleworthia	0.0127081	19.7838
rs117298341	C	T	-0.4109	0.09232	9.168e-06	MF0039:methionine_degradation_II	0.0127083	19.7841
rs200240824	G	C	1.313	0.295	8.499e-06	s_Bifidobacterium_angulatum	0.0127084	19.7843
rs117554768	C	T	-0.5706	0.1282	9.212e-06	s_Holdemania_filiformis	0.0127085	19.7844
rs79717465	T	C	0.3392	0.07621	8.562e-06	g_Thermoanaerobacter	0.0127085	19.7844
rs2412729	C	G	0.5715	0.1284	9.097e-06	s_Phascolarctobacterium_succinatutens	0.0127089	19.7851
rs12985215	A	C	0.3336	0.07495	9.181e-06	s_Coprococcus_eutactus	0.0127091	19.7854
rs139495751	C	G	0.24	0.05392	9.178e-06	MF0060:glycerol_degradation_I	0.0127095	19.786
rs6427662	A	G	0.2453	0.05511	9.184e-06	s_Megasphaera_micronuciformis	0.0127099	19.7865
rs1693381	G	A	-0.356	0.07998	8.521e-06	s_Mobiluncus_mulieris	0.0127099	19.7867
rs11177673	A	C	-0.3779	0.0849	8.569e-06	s_Acinetobacter_baumannii	0.01271	19.7867
rs6696259	C	G	-0.03398	0.007634	9.155e-06	MF0045:cysteine_degradation_II	0.0127101	19.7869
rs146245957	A	G	-0.5702	0.1281	9.211e-06	s_Streptococcus_mitis	0.0127105	19.7875
rs6889997	T	C	-0.3841	0.08629	9.151e-06	s_Bifidobacterium_breve	0.0127108	19.788
rs375917571	A	C	-0.2101	0.0472	9.106e-06	MF0103:mucin_degradation	0.0127108	19.7881
rs7241685	T	C	-0.3034	0.06816	9.16e-06	s_unclassified_Alistipes_sp._HGB5	0.0127109	19.7882
rs793088	T	C	0.05622	0.01263	9.153e-06	MF0019:rhamnose_degradation	0.012711	19.7884
rs76260519	C	A	-1.152	0.2588	9.186e-06	g_Shuttleworthia	0.0127111	19.7884
rs111386901	T	C	-0.4665	0.1048	8.477e-06	s_Fusobacterium_gonidiaformans	0.0127112	19.7886
rs78195532	A	G	-0.2296	0.05158	9.194e-06	MF0041:valine_degradation_I	0.0127112	19.7887
rs206436	T	C	0.2073	0.04657	9.121e-06	s_unclassified_Clostridium_sp._HGF2	0.0127113	19.7889
rs56889198	T	C	0.7189	0.1615	9.14e-06	s_Peptostreptococcus_stomatis	0.0127115	19.7892
rs55643760	C	G	-0.6183	0.1389	8.515e-06	s_unclassified_Streptococcus_sp._M143	0.0127116	19.7892
rs10415799	C	G	-0.3473	0.07802	8.52e-06	g_Lawsonia	0.0127117	19.7894
rs58236036	G	A	-0.4386	0.09853	9.154e-06	g_Salmonella	0.0127118	19.7895
rs62370912	A	C	0.2244	0.05041	9.16e-06	s_Bacteroides_finegoldii	0.0127121	19.7901
rs12743514	A	G	-1.189	0.2671	9.089e-06	s_Veillonella_atypica	0.0127122	19.7902
rs7338209	G	A	-0.0767	0.01723	9.181e-06	MF0029:aspartate_degradation_II	0.0127123	19.7904
rs142426101	C	T	-0.1104	0.0248	9.143e-06	MF0004:pectine_degradation_II	0.0127128	19.7911
rs139408243	C	T	1.104	0.248	8.444e-06	s_Campylobacter_concisus	0.0127128	19.7911
rs55931093	A	G	-0.621	0.1395	9.204e-06	s_Citrobacter_youngae	0.0127128	19.7911
rs77852275	A	C	-0.4514	0.1014	9.23e-06	s_Campylobacter_jejuni	0.0127131	19.7917
rs573093660	C	A	0.2992	0.06721	9.15e-06	o_Bacillales	0.0127134	19.792
rs6850975	A	T	-0.0609	0.01368	9.122e-06	MF0004:pectine_degradation_II	0.0127136	19.7924
rs7024009	C	T	0.3508	0.0788	9.151e-06	g_Anaerococcus	0.0127137	19.7926
rs10866646	T	G	-0.03553	0.007981	9.132e-06	MF0008:maltose_degradation	0.0127139	19.793
rs161037	T	C	-0.3334	0.07489	8.495e-06	g_Actinobacillus	0.0127142	19.7933
rs146025499	G	T	-0.8788	0.1974	9.169e-06	s_Peptoniphilus_lacrimalis	0.0127142	19.7934
rs41285304	A	C	-0.8512	0.1912	9.122e-06	s_Haemophilus_pittmaniae	0.0127143	19.7935
rs76595001	T	C	0.7034	0.158	9.155e-06	s_Phascolarctobacterium_succinatutens	0.0127144	19.7936
rs1356971	T	C	0.3566	0.0801	8.518e-06	s_Prevotella_melaninogenica	0.0127146	19.794
rs76239060	G	A	-0.593	0.1332	9.07e-06	s_Campylobacter_jejuni	0.0127147	19.7941
rs76357685	G	A	0.6166	0.1385	8.573e-06	s_Bifidobacterium_angulatum	0.0127149	19.7944
rs35200241	G	A	0.3827	0.08596	9.116e-06	c_Betaproteobacteria	0.0127153	19.7952
rs142652725	A	G	0.7533	0.1692	9.179e-06	s_Alistipes_shahii	0.0127157	19.7957
rs151264818	T	C	1.463	0.3286	9.183e-06	s_Bifidobacterium_bifidum	0.0127162	19.7965
rs482812	A	C	-0.2223	0.04993	9.087e-06	MF0076:4-aminobutyrate_degradation	0.0127163	19.7966
rs16830107	G	A	-0.03743	0.008407	9.093e-06	MF0021:xylose_degradation	0.0127163	19.7967
rs9739428	A	G	-0.1886	0.04236	9.161e-06	s_Butyrivibrio_crossotus	0.0127167	19.7973
rs148490542	T	C	1.118	0.2511	8.444e-06	s_unclassified_Desulfovibrio_sp._3_1_syn3	0.0127172	19.7982
rs191335073	T	G	0.8936	0.2007	9.096e-06	g_Peptoniphilus	0.0127173	19.7983
rs60927255	T	C	-0.4586	0.103	8.518e-06	s_Leuconostoc_mesenteroides	0.0127173	19.7983
rs16995774	C	A	-0.3717	0.08348	9.131e-06	f_Bifidobacteriaceae	0.0127181	19.7996
rs843778	G	A	-0.03205	0.007198	9.1e-06	MF0045:cysteine_degradation_II	0.0127185	19.8001
rs6748198	C	T	0.3535	0.07939	8.469e-06	s_Prevotella_marshii	0.0127189	19.8008
rs202161	A	C	-0.3592	0.08067	8.484e-06	s_Porphyromonas_endodontalis	0.0127189	19.8008
rs818173	G	A	-0.6078	0.1365	9.152e-06	s_Streptococcus_pyogenes	0.0127192	19.8012
rs17065814	G	A	0.3812	0.08561	8.468e-06	s_Prevotella_amnii	0.0127192	19.8012
rs353300	T	C	-0.2067	0.04642	9.112e-06	s_Ruminococcus_lactaris	0.0127196	19.8019
rs11995162	A	G	0.2771	0.06223	9.109e-06	s_Clostridium_ramosum	0.0127197	19.802
rs2892427	T	C	0.3227	0.07247	9.091e-06	s_Prevotella_disiens	0.0127199	19.8023
rs79248432	A	G	0.1872	0.04204	9.146e-06	s_Parabacteroides_distasonis	0.01272	19.8026
rs2938411	T	G	0.02621	0.005886	9.07e-06	MF0018:mannose_degradation	0.0127202	19.8029
rs6452328	C	T	0.3317	0.07449	8.466e-06	s_Enterobacter_asburiae	0.0127203	19.803
rs10835992	C	A	-0.2141	0.04808	9.085e-06	s_Eubacterium_rectale	0.0127206	19.8034
rs12438725	A	G	-0.3338	0.07496	9.101e-06	f_Aerococcaceae	0.0127208	19.8038
rs187553489	G	A	-0.3912	0.08785	9.084e-06	o_Clostridiales	0.0127208	19.8038
rs4877242	T	G	0.2907	0.06528	9.056e-06	g_Escherichia	0.0127213	19.8046
rs149338022	C	T	1.254	0.2816	9.124e-06	s_unclassified_Alistipes_sp._HGB5	0.0127213	19.8046
rs75402742	G	A	-0.7321	0.1644	8.481e-06	s_Ruminococcus_flavefaciens	0.0127215	19.8049
rs77608454	A	G	0.07281	0.01635	9.116e-06	MF0013:allose_degradation	0.0127218	19.8053
rs6801032	A	G	-0.4618	0.1037	8.411e-06	s_Burkholderia_multivorans	0.0127219	19.8055
rs4488184	C	T	0.3604	0.08093	8.456e-06	s_Clostridium_phytofermentans	0.0127219	19.8055
rs151065818	C	G	0.5384	0.1209	9.145e-06	f_Lactobacillaceae	0.0127221	19.8058
rs28835354	T	A	0.2354	0.05286	9.063e-06	s_Bacteroides_fluxus	0.0127221	19.8059
rs142122344	A	G	0.615	0.1381	8.462e-06	s_Clostridium_hiranonis	0.0127222	19.8061
rs11113814	T	C	0.6012	0.135	8.467e-06	s_Clostridium_butyricum	0.0127225	19.8064
rs9630427	C	T	-0.3858	0.08663	8.453e-06	s_Aggregatibacter_aphrophilus	0.012723	19.8072
rs7168674	T	C	-0.8319	0.1868	8.426e-06	s_Clostridium_hiranonis	0.012723	19.8072
rs7586413	A	G	-0.02359	0.005297	9.076e-06	MF0068:glycolysis_(pay-off_phase)	0.0127232	19.8076
rs2497755	A	T	0.2734	0.06139	9.078e-06	MF0027:tyrosine_degradation_II	0.0127234	19.8078
rs145252978	C	T	-0.7522	0.1689	8.418e-06	g_Finegoldia	0.0127235	19.8081
rs140397744	T	G	-0.5803	0.1303	8.495e-06	s_Neisseria_mucosa	0.0127238	19.8085
rs7093468	A	T	0.3053	0.06855	9.04e-06	o_Campylobacterales	0.0127244	19.8095
rs146955806	T	C	0.6587	0.1479	9.068e-06	g_Coprobacillus	0.0127244	19.8095
rs17309873	A	G	-0.07068	0.01587	9.074e-06	MF0019:rhamnose_degradation	0.0127244	19.8095
rs151071304	A	G	-0.587	0.1318	8.999e-06	s_Peptostreptococcus_anaerobius	0.0127246	19.8098
rs76130789	C	A	0.04525	0.01016	9.016e-06	MF0018:mannose_degradation	0.0127248	19.81
rs1952183	G	A	0.1794	0.04028	9.108e-06	g_Subdoligranulum	0.0127252	19.8108
rs16908013	T	C	-0.1582	0.03552	8.99e-06	g_Bacteroides	0.0127253	19.8108
rs12248938	A	G	-0.1207	0.0271	9.147e-06	g_Pseudoflavonifractor	0.0127255	19.8112
rs76452124	T	C	-1.044	0.2344	8.497e-06	s_Campylobacter_concisus	0.0127258	19.8117
rs34203639	G	C	-0.934	0.2097	8.474e-06	s_Mobiluncus_mulieris	0.0127261	19.8122
rs72878918	G	A	-0.1811	0.04066	9.033e-06	g_Mobiluncus	0.0127263	19.8124
rs34244399	T	C	0.1236	0.02775	9.078e-06	MF0079:lactate_consumption_I	0.0127265	19.8128
rs12113596	C	T	-0.1595	0.03581	9.049e-06	s_Dorea_formicigenerans	0.0127266	19.8129
rs77966127	G	A	-0.3806	0.08545	9.044e-06	p_Proteobacteria	0.0127266	19.8129
rs17119876	C	G	-0.133	0.02986	8.945e-06	o_Clostridiales	0.0127269	19.8134
rs4299906	C	G	-0.2297	0.05157	9e-06	s_Megasphaera_micronuciformis	0.012727	19.8136
rs78558696	T	C	0.8307	0.1865	9.087e-06	f_Clostridiales_Family_XI._Incertae_Sedis	0.0127271	19.8137
rs7076038	T	C	-0.1628	0.03655	9.012e-06	MF0101:nitrate_reduction_(dissimilatory)	0.0127272	19.8139
rs6791899	C	A	-0.3371	0.07568	9.072e-06	MF0095:propionate_production_III	0.0127278	19.8148
rs75901732	A	G	-0.7657	0.1719	9.051e-06	s_Parabacteroides_merdae	0.0127281	19.8153
rs12723036	T	C	-0.5127	0.1151	9.106e-06	s_Veillonella_dispar	0.0127284	19.8158
rs183954355	G	A	-0.8156	0.1831	9.083e-06	g_Roseburia	0.0127285	19.8159
rs149736517	T	C	0.8646	0.1941	9.006e-06	s_Streptococcus_anginosus	0.0127285	19.8159
rs75734637	A	G	0.6646	0.1492	8.396e-06	o_Aeromonadales	0.0127286	19.8161
rs1351887	A	T	0.1833	0.04115	9.01e-06	MF0102:sulfate_reduction_(dissimilatory)	0.0127287	19.8162
rs9999152	T	G	-0.2425	0.05444	9.008e-06	s_Clostridium_leptum	0.0127287	19.8163
rs142450148	A	G	-0.178	0.03996	8.997e-06	MF0041:valine_degradation_I	0.0127288	19.8164
rs17146857	A	G	0.4438	0.09963	9.021e-06	f_Veillonellaceae	0.0127289	19.8166
rs72792028	C	T	-0.4075	0.09148	9.015e-06	f_Veillonellaceae	0.0127292	19.817
rs74258896	G	A	-0.03169	0.007114	9.007e-06	MF0048:serine_degradation	0.0127296	19.8176
rs9913591	A	G	0.4268	0.09581	9.021e-06	s_Streptococcus_parasanguinis	0.0127299	19.8181
rs73390271	T	G	-0.4166	0.09352	9.042e-06	g_Alistipes	0.01273	19.8182
rs72631652	A	G	0.7756	0.1741	9.054e-06	p_Lentisphaerae	0.0127314	19.8204
rs1156714	C	T	0.1181	0.02651	8.954e-06	MF0080:lactate_consumption_II	0.0127314	19.8205
rs79863059	G	A	-0.4009	0.08999	9.007e-06	g_Alistipes	0.0127315	19.8207
rs148434175	G	C	0.1508	0.03385	8.969e-06	MF0040:proline_degradation	0.0127316	19.8208
rs118000736	T	G	-0.09048	0.02031	9.049e-06	MF0068:glycolysis_(pay-off_phase)	0.0127316	19.8208
rs1433129	A	T	0.244	0.05477	8.983e-06	s_unclassified_Clostridium_sp._HGF2	0.0127318	19.8212
rs1634768	C	T	-0.1913	0.04294	8.992e-06	s_Campylobacter_jejuni	0.0127322	19.8217
rs10484022	A	G	0.1815	0.04074	8.968e-06	s_unclassified_Megasphaera_sp._UPII_135-E	0.0127323	19.822
rs76949087	A	G	0.7213	0.1619	9.029e-06	f_Burkholderiaceae	0.0127331	19.8232
rs9633368	T	A	0.0916	0.02056	9.034e-06	MF0035:glycine_degradation	0.0127333	19.8235
rs303569	A	G	-0.2748	0.06168	8.965e-06	s_Gemella_sanguinis	0.0127333	19.8235
rs7558738	T	C	0.3468	0.07784	8.383e-06	s_unclassified_Peptoniphilus_sp._oral_taxon_386	0.0127335	19.8238
rs80273723	T	C	0.8122	0.1823	9.027e-06	s_Clostridium_ramosum	0.0127335	19.8238
rs689035	T	C	-0.4041	0.0907	8.386e-06	s_Prevotella_bryantii	0.0127338	19.8243
rs1025712	G	C	-0.3804	0.08538	8.388e-06	g_Thauera	0.012734	19.8246
rs7300597	T	C	0.4062	0.09117	8.971e-06	s_Granulicatella_adiacens	0.0127342	19.8249
rs146853798	C	T	0.4005	0.08989	8.992e-06	MF0085:urea_degradation	0.0127344	19.8252
rs11689812	T	C	-0.135	0.0303	9e-06	s_Streptococcus_dysgalactiae	0.0127344	19.8252
rs116938114	A	G	0.9704	0.2178	9.015e-06	s_Porphyromonas_asaccharolytica	0.0127345	19.8254
rs2800856	G	A	0.2381	0.05344	8.962e-06	s_Clostridium_bolteae	0.0127345	19.8254
rs117318089	C	T	0.05761	0.01293	9.026e-06	MF0073:pyruvate:ferredoxin_oxidoreductase	0.0127349	19.8259
rs651083	G	T	0.03658	0.00821	8.982e-06	MF0047:glutamine_degradation_II	0.0127349	19.8261
rs2610943	C	T	0.2095	0.04702	9.021e-06	g_Subdoligranulum	0.012735	19.8261
rs260444	C	T	-0.3413	0.0766	8.385e-06	g_Slackia	0.0127353	19.8267
rs17137734	T	C	0.04919	0.01104	8.936e-06	MF0010:sucrose_degradation_I	0.0127353	19.8267
rs28546389	T	G	-0.2701	0.06062	9.021e-06	s_Streptococcus_gallolyticus	0.0127354	19.8268
rs77771386	C	A	-0.5975	0.1341	8.945e-06	g_Oscillibacter	0.0127354	19.8268
rs72997841	T	G	0.4019	0.0902	8.974e-06	s_Salmonella_enterica	0.0127356	19.8271
rs56117347	T	A	0.3086	0.06926	8.997e-06	s_Clostridium_bolteae	0.0127357	19.8272
rs9559631	T	C	-0.08898	0.01997	8.982e-06	MF0058:lysine_degradation_II	0.0127357	19.8273
rs117246197	G	A	-0.3475	0.07799	9.001e-06	s_Treponema_vincentii	0.0127358	19.8275
rs193299979	A	C	0.7802	0.1751	8.32e-06	s_Fusobacterium_nucleatum	0.012736	19.8278
rs150990103	T	A	0.6443	0.1446	9.017e-06	s_Bacteroides_coprophilus	0.012736	19.8278
rs80119725	T	A	0.3545	0.07956	8.363e-06	s_Ruminococcus_flavefaciens	0.0127361	19.828
rs12532553	C	T	-0.1429	0.03207	8.965e-06	s_Ruminococcus_torques	0.0127368	19.829
rs28631613	C	A	0.1339	0.03005	8.998e-06	MF0046:glutamine_degradation_I	0.012737	19.8293
rs3827282	A	G	0.4701	0.1055	8.28e-06	s_Prevotella_veroralis	0.0127371	19.8295
rs17483147	G	C	-0.4964	0.1114	8.913e-06	s_Eubacterium_rectale	0.0127376	19.8303
rs7745282	C	T	0.1831	0.04109	8.948e-06	g_Actinomyces	0.0127379	19.8308
rs6753548	C	G	-0.1524	0.0342	8.975e-06	MF0080:lactate_consumption_II	0.0127383	19.8314
rs150001208	T	C	1.516	0.3402	8.912e-06	g_Turicibacter	0.0127386	19.8319
rs1809477	G	A	0.6328	0.142	9.005e-06	s_Eubacterium_ventriosum	0.0127394	19.8331
rs34968949	T	C	-0.2869	0.06438	8.97e-06	s_Megasphaera_micronuciformis	0.0127395	19.8333
rs2891730	C	T	-0.3521	0.07901	8.345e-06	s_Neisseria_subflava	0.0127398	19.8337
rs11233907	T	C	0.3349	0.07515	8.317e-06	f_Peptococcaceae	0.0127399	19.8339
rs17062182	C	A	0.7059	0.1584	8.988e-06	f_Neisseriaceae	0.01274	19.834
rs10418939	T	C	-0.3911	0.08776	8.335e-06	p_Fibrobacteres	0.0127402	19.8343
rs7623931	A	T	-0.4264	0.09568	8.33e-06	s_Escherichia_albertii	0.0127405	19.8348
rs10745492	A	G	-0.1964	0.04407	8.952e-06	s_Streptococcus_mutans	0.0127406	19.835
rs150097405	A	G	0.8873	0.1991	8.936e-06	s_unclassified_Streptococcus_sp._oral_taxon_071	0.0127406	19.8351
rs17073466	C	T	-0.3346	0.07508	8.953e-06	g_Shuttleworthia	0.0127408	19.8353
rs79637117	C	A	-0.9194	0.2063	8.926e-06	s_Streptococcus_suis	0.012741	19.8356
rs117072439	G	A	0.6128	0.1375	8.877e-06	s_Bifidobacterium_animalis	0.0127416	19.8366
rs77134728	T	C	0.4344	0.09747	8.936e-06	g_Providencia	0.0127418	19.8369
rs113111067	G	T	0.3803	0.08533	8.932e-06	MF0084:succinate_conversion_to_propionate	0.0127421	19.8374
rs199212	C	A	0.3709	0.08322	8.915e-06	s_unclassified_Alistipes_sp._HGB5	0.0127424	19.8378
rs12335404	C	T	-0.341	0.07651	8.304e-06	s_Megasphaera_genomosp._type_1	0.0127428	19.8384
rs56051100	C	T	0.3841	0.08618	8.307e-06	s_Porphyromonas_uenonis	0.0127429	19.8386
rs4446270	A	T	-0.2253	0.05055	8.925e-06	MF0046:glutamine_degradation_I	0.012743	19.8388
rs201751528	A	T	0.4067	0.09125	8.926e-06	g_Phascolarctobacterium	0.0127431	19.8389
rs7321345	T	C	0.3768	0.08454	8.295e-06	s_Bifidobacterium_angulatum	0.0127435	19.8396
rs9567003	C	A	0.1445	0.03242	8.932e-06	s_Coprococcus_catus	0.0127439	19.8401
rs723245	G	A	0.3662	0.08216	8.903e-06	g_Enterobacter	0.012744	19.8404
rs11844358	G	A	0.287	0.06439	8.914e-06	s_Bifidobacterium_breve	0.0127444	19.8409
rs35807852	T	G	-0.1425	0.03197	8.848e-06	g_Bacteroides	0.0127449	19.8417
rs78618240	G	A	-0.6276	0.1408	8.921e-06	s_Tannerella_forsythia	0.0127453	19.8425
rs11643958	G	A	0.2864	0.06425	8.91e-06	s_Bacteroides_coprophilus	0.0127465	19.8443
rs75527910	C	T	0.4578	0.1027	8.8e-06	s_Enterococcus_faecium	0.0127468	19.8448
rs7166023	G	C	-0.09584	0.0215	8.914e-06	MF0066:Entner-Doudoroff_pathway	0.012747	19.845
rs60538646	C	T	-0.2803	0.06288	8.895e-06	s_Bacteroides_thetaiotaomicron	0.0127471	19.8452
rs283214	T	C	0.1751	0.03928	8.922e-06	MF0103:mucin_degradation	0.0127473	19.8456
rs9519402	T	C	0.3712	0.08327	8.882e-06	s_Streptococcus_pyogenes	0.0127476	19.846
rs76482441	A	G	0.592	0.1328	8.265e-06	g_Lawsonia	0.0127478	19.8464
rs77282668	T	C	0.3729	0.08365	8.887e-06	s_unclassified_Lachnospiraceae_bacterium_3_1_57FAA_CT1	0.012748	19.8467
rs139742271	C	T	-0.118	0.02647	8.94e-06	MF0004:pectine_degradation_II	0.0127481	19.8468
rs12194934	T	C	0.1805	0.04049	8.851e-06	g_Coprobacillus	0.0127482	19.847
rs140291693	A	G	-0.2998	0.06725	8.865e-06	MF0015:fructose_degradation	0.0127488	19.8479
rs11113882	T	C	-0.3545	0.07952	8.284e-06	p_Fibrobacteres	0.0127488	19.8479
rs117129997	T	C	0.9665	0.2168	8.845e-06	s_Salmonella_enterica	0.0127489	19.8482
rs34047687	C	T	-0.09188	0.02061	8.868e-06	MF0035:glycine_degradation	0.012749	19.8482
rs12022620	T	C	0.3381	0.07584	8.27e-06	o_Aeromonadales	0.0127492	19.8486
rs186161447	T	G	-0.5158	0.1157	8.87e-06	s_Bacteroides_fragilis	0.0127493	19.8487
rs2756075	T	C	0.3299	0.074	8.284e-06	g_Ornithinibacillus	0.0127494	19.8489
rs3756625	A	G	0.1267	0.02842	8.908e-06	MF0012:trehalose_degradation	0.0127495	19.8491
rs7224225	T	A	1.23	0.2759	8.921e-06	s_Bifidobacterium_catenulatum-Bifidobacterium_pseudocatenulatum_complex	0.0127496	19.8492
rs7929147	T	C	-0.1338	0.03001	8.868e-06	MF0019:rhamnose_degradation	0.0127517	19.8525
rs148196494	G	C	0.3055	0.06852	8.89e-06	f_Lactobacillaceae	0.0127519	19.8529
rs1408282	A	G	0.4101	0.09198	8.237e-06	g_Edwardsiella	0.0127521	19.8531
rs7588040	T	C	-0.3187	0.07148	8.88e-06	g_Acidaminococcus	0.0127521	19.8532
rs78608811	G	A	1.186	0.266	8.862e-06	g_Klebsiella	0.0127524	19.8537
rs2212598	T	A	0.03414	0.007657	8.866e-06	MF0021:xylose_degradation	0.0127526	19.8539
rs2260210	T	G	0.04588	0.01029	8.876e-06	MF0009:melibiose_degradation	0.0127527	19.8542
rs536587118	T	C	0.3398	0.07621	8.877e-06	s_unclassified_Clostridiales_bacterium_1_7_47FAA	0.0127529	19.8545
rs2771383	T	A	-0.1895	0.0425	8.84e-06	s_Streptococcus_dysgalactiae	0.0127534	19.8553
rs4877242	T	G	0.2921	0.06551	8.847e-06	s_Escherichia_coli	0.0127537	19.8556
rs2080518	G	A	0.2196	0.04925	8.844e-06	s_Actinomyces_viscosus	0.0127538	19.8558
rs2039358	T	G	-0.04117	0.009233	8.841e-06	MF0004:pectine_degradation_II	0.0127545	19.8569
rs4653851	C	T	-0.2774	0.06221	8.811e-06	s_Prevotella_tannerae	0.012755	19.8576
rs35325	T	C	-0.05779	0.01296	8.784e-06	MF0096:succinate_production	0.012755	19.8578
rs143675159	A	G	-0.6381	0.1431	8.831e-06	s_Streptococcus_sanguinis	0.0127551	19.8579
rs13042657	A	G	1.08	0.2422	8.802e-06	s_Megasphaera_micronuciformis	0.0127551	19.858
rs2004535	A	G	-0.6546	0.1468	8.76e-06	s_Bacteroides_uniformis	0.0127552	19.858
rs9377146	G	T	-0.1987	0.04456	8.814e-06	s_Gemella_sanguinis	0.0127553	19.8582
rs2771388	G	T	-0.02659	0.005963	8.817e-06	MF0071:pentose_phosphate_pathway_(non-oxidative_branch)	0.0127554	19.8583
rs79575449	C	T	0.4593	0.103	8.784e-06	s_Streptococcus_mitis	0.0127557	19.8588
rs60118397	A	G	-0.3348	0.07508	8.84e-06	s_Acidaminococcus_fermentans	0.0127558	19.859
rs9313670	G	A	0.05311	0.01191	8.838e-06	MF0019:rhamnose_degradation	0.012756	19.8593
rs988458	T	C	0.3072	0.06889	8.802e-06	f_Leuconostocaceae	0.012756	19.8594
rs35229952	T	C	-0.1493	0.03348	8.838e-06	MF0072:pyruvate_dehydrogenase_complex	0.0127566	19.8602
rs60784857	T	C	-0.5659	0.1269	8.869e-06	s_Bifidobacterium_animalis	0.0127568	19.8606
rs4500968	A	G	-0.0344	0.007714	8.796e-06	MF0017:galactose_degradation	0.0127568	19.8606
rs11000010	T	C	0.2248	0.05041	8.832e-06	MF0064:triacylglycerol_degradation	0.0127569	19.8607
rs921083	A	G	-0.6823	0.153	8.833e-06	s_Parasutterella_excrementihominis	0.0127571	19.8611
rs74657964	A	G	-0.7046	0.158	8.759e-06	s_Streptococcus_pneumoniae	0.0127572	19.8612
rs7079264	G	A	-0.2698	0.0605	8.825e-06	s_Streptococcus_salivarius	0.0127573	19.8613
rs146843652	G	A	-0.3915	0.08779	8.797e-06	MF0025:tryptophan_degradation	0.0127573	19.8613
rs7342144	A	C	0.2335	0.05236	8.795e-06	s_Bacteroides_helcogenes	0.0127573	19.8614
rs114485026	T	C	-0.5289	0.1186	8.202e-06	s_Lactobacillus_casei	0.0127574	19.8615
rs17160056	C	A	-0.1209	0.02711	8.802e-06	MF0058:lysine_degradation_II	0.0127579	19.8623
rs2741873	C	A	0.3982	0.08929	8.204e-06	g_Erwinia	0.012758	19.8624
rs117673228	A	T	-0.4861	0.109	8.838e-06	s_unclassified_Megasphaera_sp._UPII_135-E	0.012758	19.8625
rs12635012	T	C	-0.4403	0.09873	8.22e-06	s_Neisseria_subflava	0.012758	19.8625
rs77285750	C	T	0.2926	0.06561	8.805e-06	MF0037:leucine_degradation	0.0127583	19.863
rs1805944	G	A	0.395	0.08857	8.182e-06	s_unclassified_Prevotella_sp._oral_taxon_472	0.0127587	19.8635
rs143663841	T	G	1.036	0.2323	8.909e-06	s_Clostridium_perfringens	0.0127587	19.8635
rs2199349	T	C	0.5209	0.1168	8.836e-06	g_Anaerostipes	0.0127587	19.8636
rs12869489	A	T	0.2192	0.04915	8.816e-06	o_Campylobacterales	0.0127591	19.8641
rs10785205	C	T	0.2576	0.05776	8.815e-06	s_Lachnospiraceae_oral_taxon_107	0.0127592	19.8643
rs2661689	A	G	-0.3476	0.07794	8.212e-06	o_Rhizobiales	0.0127592	19.8643
rs2814786	A	G	0.1061	0.02379	8.749e-06	MF0080:lactate_consumption_II	0.0127593	19.8645
rs11833075	C	T	-0.1218	0.02731	8.8e-06	MF0030:glutamate_degradation_I	0.0127596	19.8649
rs310322	T	G	-0.3456	0.07749	8.785e-06	s_unclassified_Enterobacteriaceae_bacterium_9_2_54FAA	0.0127597	19.8651
rs62461675	G	A	0.1594	0.03574	8.771e-06	s_Eubacterium_dolichum	0.01276	19.8657
rs6067651	C	A	0.4332	0.09713	8.19e-06	s_Fusobacterium_periodonticum	0.0127601	19.8658
rs145343633	T	C	0.2127	0.04769	8.762e-06	s_Streptococcus_dysgalactiae	0.0127604	19.8662
rs117517206	A	C	0.3618	0.08112	8.797e-06	g_Paraprevotella	0.0127604	19.8663
rs72780826	T	C	-0.2718	0.06094	8.802e-06	s_Clostridium_leptum	0.0127608	19.8669
rs141682198	A	G	1.19	0.2668	8.848e-06	g_Mitsuokella	0.0127616	19.8682
rs6852154	G	C	0.02975	0.00667	8.816e-06	MF0074:pyruvate:formate_lyase	0.0127616	19.8682
rs28414281	A	T	-0.1719	0.03854	8.836e-06	MF0002:fructan_degradation	0.0127618	19.8684
rs61539351	T	C	0.3343	0.07495	8.78e-06	s_Streptococcus_parasanguinis	0.0127618	19.8685
rs17046988	A	C	-0.3653	0.0819	8.176e-06	s_Lawsonia_intracellularis	0.0127619	19.8686
rs845929	A	C	0.9679	0.217	8.807e-06	s_Streptococcus_gallolyticus	0.0127622	19.869
rs10122952	T	C	-0.9291	0.2083	8.824e-06	s_Prevotella_bivia	0.0127623	19.8693
rs11060499	T	C	0.4319	0.09683	8.794e-06	s_Enterobacter_cloacae	0.0127623	19.8693
rs17561977	A	T	-0.4621	0.1036	8.805e-06	MF0056:histidine_degradation	0.0127625	19.8695
rs139712292	A	G	-0.09978	0.02237	8.795e-06	MF0038:methionine_degradation_I	0.0127626	19.8697
rs7955321	A	G	0.5977	0.134	8.213e-06	s_Methylobacillus_flagellatus	0.0127626	19.8697
rs143979905	T	C	0.9251	0.2074	8.184e-06	s_Neisseria_meningitidis	0.0127627	19.8699
rs58519088	A	G	-0.5589	0.1253	8.709e-06	MF0040:proline_degradation	0.0127629	19.8702
rs112892557	C	T	0.4188	0.09389	8.786e-06	s_Streptococcus_infantis	0.0127631	19.8706
rs58301298	C	T	0.5201	0.1166	8.729e-06	p_Verrucomicrobia	0.0127632	19.8706
rs73290769	A	G	-0.5094	0.1142	8.747e-06	s_Bifidobacterium_catenulatum-Bifidobacterium_pseudocatenulatum_complex	0.0127635	19.8711
rs12281523	G	A	-0.5491	0.1231	8.188e-06	s_Ruminococcus_flavefaciens	0.0127635	19.8711
rs78674837	C	G	0.3759	0.08427	8.773e-06	s_Oribacterium_sinus	0.0127638	19.8716
rs9856781	G	A	-0.201	0.04506	8.784e-06	MF0066:Entner-Doudoroff_pathway	0.0127642	19.8722
rs117045151	T	C	0.5451	0.1222	8.761e-06	s_Ruminococcus_gnavus	0.0127642	19.8722
rs17013019	A	G	0.09827	0.02203	8.761e-06	MF0011:sucrose_degradation_II	0.0127642	19.8723
rs17033220	A	G	-0.4256	0.09541	8.753e-06	f_Sutterellaceae	0.0127643	19.8724
rs2772242	ACGCG	GCGCG	0.2577	0.05777	8.778e-06	s_butyrate-producing_bacterium	0.0127646	19.8728
rs62134990	G	T	-0.6718	0.1506	8.782e-06	s_Clostridium_leptum	0.0127647	19.8731
rs28416760	A	T	0.0877	0.01966	8.774e-06	MF0089:butyrate_production_II	0.0127648	19.8732
rs543659	T	C	-0.4017	0.09005	8.173e-06	g_Thermoanaerobacterium	0.0127649	19.8734
rs9343342	T	A	-0.3347	0.07503	8.187e-06	g_Dickeya	0.0127651	19.8736
rs264356	G	A	-0.2557	0.05732	8.781e-06	f_Lachnospiraceae	0.0127653	19.874
rs57059914	G	A	-0.1233	0.02764	8.683e-06	s_Oribacterium_sinus	0.0127653	19.874
rs1001471	A	G	-0.3414	0.07653	8.137e-06	g_Rahnella	0.0127657	19.8746
rs117127203	G	A	-0.2363	0.05297	8.8e-06	MF0088:butyrate_production_I	0.0127658	19.8748
rs80286773	G	A	0.4198	0.0941	8.725e-06	s_unclassified_Megasphaera_sp._UPII_135-E	0.0127669	19.8765
rs819118	C	A	-0.3991	0.08946	8.744e-06	s_Bacteroides_stercoris	0.0127669	19.8765
rs7823128	C	T	-0.3764	0.08437	8.734e-06	f_Prevotellaceae	0.0127674	19.8773
rs1917851	G	A	-0.3744	0.08392	8.13e-06	s_Succinatimonas_hippei	0.012768	19.8782
rs2781572	A	C	-0.3243	0.07269	8.142e-06	s_Acinetobacter_baumannii	0.0127681	19.8783
rs144846549	C	T	0.6594	0.1478	8.784e-06	g_Granulicatella	0.0127682	19.8785
rs117502218	A	C	1.015	0.2275	8.825e-06	MF0052:arginine_degradation_II	0.0127688	19.8795
rs75517215	A	G	0.5278	0.1183	8.711e-06	s_Bifidobacterium_breve	0.0127688	19.8795
rs1061228	A	G	0.3472	0.07782	8.71e-06	s_Bacteroides_fragilis	0.012769	19.8798
rs2965310	C	T	0.3555	0.07968	8.169e-06	s_Methylobacillus_flagellatus	0.0127691	19.88
rs146808226	G	A	-0.445	0.09974	8.721e-06	g_Holdemania	0.0127691	19.88
rs16870725	C	T	-0.5122	0.1148	8.682e-06	g_Providencia	0.0127695	19.8807
rs141021996	G	A	-0.9606	0.2153	8.091e-06	g_Erwinia	0.0127696	19.8807
rs55935963	A	T	-0.3075	0.06892	8.746e-06	MF0039:methionine_degradation_II	0.0127697	19.8809
rs7185875	C	T	-0.3925	0.08797	8.742e-06	s_Bacteroides_dorei	0.01277	19.8813
rs187599397	T	A	0.7063	0.1583	8.126e-06	s_Acinetobacter_haemolyticus	0.0127702	19.8816
rs6499333	A	G	-0.1451	0.03252	8.796e-06	g_Holdemania	0.0127707	19.8824
rs2867484	C	T	-0.1136	0.02546	8.693e-06	MF0007:lactose_and_galactose_degradation	0.0127708	19.8827
rs11072411	T	C	0.4457	0.09989	8.715e-06	g_Parasutterella	0.0127709	19.8828
rs56259257	G	C	-0.09116	0.02043	8.722e-06	MF0060:glycerol_degradation_I	0.0127718	19.8842
rs77252455	A	G	-0.2729	0.06116	8.721e-06	MF0076:4-aminobutyrate_degradation	0.0127718	19.8842
rs2630311	T	C	-0.1012	0.02268	8.664e-06	MF0092:lactate_production	0.0127719	19.8843
rs34119400	A	G	-0.1369	0.03068	8.668e-06	s_Clostridium_difficile	0.0127725	19.8853
rs2044402	A	T	-0.3937	0.08823	8.69e-06	g_Megasphaera	0.0127725	19.8854
rs3915502	G	C	0.3465	0.07765	8.094e-06	g_Shewanella	0.0127733	19.8865
rs4548151	G	A	0.5627	0.1261	8.161e-06	s_Succinatimonas_hippei	0.0127733	19.8865
rs1898749	G	T	-0.06408	0.01436	8.748e-06	MF0029:aspartate_degradation_II	0.0127736	19.8871
rs12325724	A	C	-0.04383	0.009822	8.709e-06	MF0054:arginine_degradation_IV	0.0127738	19.8874
rs4835022	T	C	0.5346	0.1198	8.093e-06	s_Streptococcus_peroris	0.0127739	19.8875
rs17147437	C	T	0.4238	0.09497	8.686e-06	f_Streptococcaceae	0.012774	19.8877
rs79820055	T	C	-0.4396	0.09851	8.706e-06	s_Streptococcus_salivarius	0.0127742	19.8879
rs8073712	G	T	-0.5355	0.12	8.667e-06	p_Lentisphaerae	0.0127742	19.888
rs188022481	A	T	0.09465	0.02121	8.661e-06	MF0067:glycolysis_(preparatory_phase)	0.0127743	19.8882
rs117715186	G	A	-0.9947	0.2229	8.711e-06	s_Citrobacter_koseri	0.0127744	19.8884
rs10119430	G	A	0.04077	0.009136	8.696e-06	MF0009:melibiose_degradation	0.0127746	19.8886
rs1950827	C	T	0.2134	0.04782	8.648e-06	s_Eubacterium_saburreum	0.0127746	19.8886
rs2417628	C	T	0.465	0.1042	8.129e-06	g_Gardnerella	0.0127746	19.8887
rs17122047	G	A	0.2296	0.05145	8.652e-06	s_Prevotella_oris	0.0127747	19.8888
rs6109790	T	G	-0.3442	0.07713	8.107e-06	s_Lactobacillus_delbrueckii	0.0127748	19.8889
rs1350791	A	T	-0.4015	0.08997	8.084e-06	f_Succinivibrionaceae	0.0127748	19.8889
rs118103545	C	T	0.7109	0.1593	8.726e-06	f_Leuconostocaceae	0.0127751	19.8894
rs6071471	C	A	-0.3347	0.075	8.091e-06	g_Pectobacterium	0.0127752	19.8895
rs11112213	C	T	0.03999	0.008961	8.679e-06	MF0008:maltose_degradation	0.0127752	19.8896
rs4894541	C	G	0.3372	0.07556	8.08e-06	o_Alteromonadales	0.0127752	19.8896
rs71455667	A	T	0.9818	0.22	8.119e-06	g_Filifactor	0.0127755	19.8901
rs11647932	T	C	0.3514	0.07874	8.717e-06	s_Eubacterium_biforme	0.0127759	19.8906
rs151269885	T	C	-0.8542	0.1914	8.738e-06	s_Ruminococcus_bromii	0.0127765	19.8916
rs12627933	A	G	0.342	0.07663	8.078e-06	s_unclassified_Peptoniphilus_sp._oral_taxon_386	0.0127771	19.8925
rs1334852	C	T	0.283	0.06341	8.68e-06	f_Acidaminococcaceae	0.0127771	19.8926
rs151178516	A	C	-1.039	0.2328	8.036e-06	s_Oscillibacter_valericigenes	0.0127774	19.893
rs77598439	T	G	-0.3832	0.08586	8.683e-06	g_Faecalibacterium	0.0127775	19.8932
rs10037938	C	G	-0.2976	0.06668	8.684e-06	f_Burkholderiaceae	0.0127777	19.8934
rs4646670	A	G	0.3666	0.08214	8.092e-06	g_Thermosinus	0.0127777	19.8935
rs4937587	G	A	-0.1114	0.02496	8.772e-06	MF0060:glycerol_degradation_I	0.0127778	19.8937
rs191807352	A	G	-0.1272	0.0285	8.601e-06	MF0006:lactose_degradation	0.0127779	19.8939
rs11682204	C	T	0.4045	0.09063	8.066e-06	s_Pseudomonas_stutzeri	0.0127782	19.8943
rs1263146	G	A	-0.1318	0.02953	8.646e-06	MF0085:urea_degradation	0.0127785	19.8948
rs17295401	G	A	0.6329	0.1418	8.083e-06	p_Euryarchaeota	0.0127789	19.8954
rs12500256	C	A	-0.06512	0.01459	8.685e-06	MF0103:mucin_degradation	0.0127789	19.8954
rs75335011	T	C	0.4013	0.08991	8.088e-06	o_Thermoanaerobacterales	0.012779	19.8956
rs79549386	T	A	-0.6347	0.1422	8.598e-06	g_Tannerella	0.0127795	19.8963
rs11088961	T	C	0.3498	0.07837	8.057e-06	s_unclassified_Peptoniphilus_sp._oral_taxon_386	0.0127795	19.8964
rs4866586	G	T	0.1277	0.02861	8.722e-06	MF0069:NADH:ferredoxin_oxidoreductase	0.0127797	19.8967
rs190011866	T	C	-0.2604	0.05834	8.687e-06	MF0019:rhamnose_degradation	0.0127798	19.8969
rs3935644	A	G	0.1818	0.04073	8.661e-06	g_Actinomyces	0.0127801	19.8973
rs28428726	G	C	0.3636	0.08146	8.051e-06	p_Tenericutes	0.0127801	19.8973
rs8020818	C	T	-0.1598	0.0358	8.677e-06	MF0062:glycerol_degradation_III	0.0127809	19.8986
rs13084413	A	T	1.003	0.2247	8.059e-06	s_Neisseria_gonorrhoeae	0.0127812	19.899
rs10488607	G	C	-0.6343	0.1421	8.003e-06	s_Methylobacillus_flagellatus	0.0127813	19.8992
rs9325890	C	A	0.3251	0.07283	8.061e-06	s_Lactobacillus_vaginalis	0.0127817	19.8998
rs79688950	G	C	-0.3318	0.07433	8.65e-06	f_Porphyromonadaceae	0.012782	19.9003
rs13016859	G	A	0.3352	0.07509	8.029e-06	g_Alkaliphilus	0.0127826	19.9012
rs1612787	T	G	0.5205	0.1166	8.688e-06	s_Mitsuokella_multacida	0.0127826	19.9012
rs965344	G	A	-0.1191	0.02668	8.599e-06	s_Ruminococcus_obeum	0.0127828	19.9016
rs12663857	C	T	-0.339	0.07594	8.043e-06	s_Slackia_exigua	0.012783	19.9019
rs8015785	T	C	-0.4665	0.1045	8.592e-06	g_Sutterella	0.0127833	19.9024
rs117526565	C	T	-0.3807	0.08528	8.624e-06	o_Spirochaetales	0.0127834	19.9025
rs1610021	G	A	-0.1329	0.02977	8.593e-06	MF0029:aspartate_degradation_II	0.012784	19.9034
rs11643511	T	C	0.8683	0.1945	8.031e-06	g_Kingella	0.0127842	19.9038
rs60973617	T	G	-0.4634	0.1038	8.117e-06	p_Cyanobacteria	0.0127847	19.9046
rs10990693	A	G	-0.8777	0.1966	8.647e-06	g_Aggregatibacter	0.0127849	19.9049
rs6089364	G	A	0.3455	0.07739	8.017e-06	f_Comamonadaceae	0.012785	19.905
rs1892118	G	C	0.3864	0.08655	8.021e-06	s_Streptococcus_constellatus	0.0127854	19.9056
rs10172357	T	A	-0.2551	0.05714	8.614e-06	g_Peptoniphilus	0.0127854	19.9056
rs76121963	G	T	-0.6853	0.1535	8.632e-06	f_Bacillaceae	0.0127855	19.9058
rs2449505	T	C	-0.1084	0.02428	8.512e-06	MF0060:glycerol_degradation_I	0.012786	19.9066
rs4897711	G	A	-0.3194	0.07154	8.613e-06	s_Dorea_longicatena	0.0127863	19.9071
rs58386159	G	A	0.3561	0.07976	8.033e-06	s_Slackia_exigua	0.0127863	19.9071
rs79687640	G	T	1.497	0.3353	8.617e-06	s_Citrobacter_youngae	0.0127864	19.9073
rs146710237	T	C	-0.08291	0.01857	8.636e-06	MF0048:serine_degradation	0.0127868	19.9079
rs12021778	C	G	0.1685	0.03774	8.556e-06	s_unclassified_Erysipelotrichaceae_bacterium_5_2_54FAA	0.012787	19.9082
rs117922338	C	A	-0.4947	0.1108	8.671e-06	s_unclassified_Megasphaera_sp._UPII_135-E	0.0127872	19.9085
rs2816365	G	C	-0.1681	0.03765	8.599e-06	s_Dorea_longicatena	0.0127873	19.9086
rs28631613	C	A	0.1723	0.03859	8.597e-06	MF0040:proline_degradation	0.0127877	19.9093
rs72751245	C	T	0.4343	0.09727	8.017e-06	s_unclassified_Peptoniphilus_sp._oral_taxon_386	0.0127877	19.9093
rs74684526	T	C	-0.4898	0.1097	8.574e-06	g_Oscillibacter	0.0127878	19.9095
rs200671601	T	C	0.1769	0.03962	8.614e-06	g_Subdoligranulum	0.0127879	19.9096
rs9469133	G	C	0.4118	0.09223	8.652e-06	f_Veillonellaceae	0.0127879	19.9096
rs77198620	T	C	0.4214	0.09438	8.024e-06	s_Desulfovibrio_alaskensis	0.012788	19.9097
rs79949866	C	T	-0.5349	0.1198	8.599e-06	s_Bacteroides_xylanisolvens	0.012788	19.9098
rs72790990	C	G	-0.2174	0.04869	8.572e-06	MF0062:glycerol_degradation_III	0.0127883	19.9102
rs9610315	A	C	0.2971	0.06654	8.577e-06	s_Coprococcus_eutactus	0.0127883	19.9102
rs10849722	A	G	-0.2337	0.05234	8.631e-06	s_butyrate-producing_bacterium	0.0127886	19.9106
rs145111116	A	G	1.01	0.2262	8.608e-06	f_Leuconostocaceae	0.0127888	19.911
rs73136164	C	T	-0.7738	0.1733	8.033e-06	o_Rhizobiales	0.0127889	19.9111
rs62194975	G	A	-0.4992	0.1118	8.66e-06	s_Escherichia_coli	0.012789	19.9114
rs7337475	G	A	-0.3231	0.07236	8.58e-06	s_Butyrivibrio_crossotus	0.0127893	19.9119
rs71595804	G	A	-0.6104	0.1367	8.587e-06	g_Vibrio	0.0127898	19.9126
rs59952517	G	A	0.06171	0.01382	8.648e-06	MF0096:succinate_production	0.0127899	19.9127
rs117916369	T	C	-0.5028	0.1126	8.01e-06	g_Dysgonomonas	0.0127904	19.9136
rs2198562	G	C	0.4339	0.09717	8.605e-06	f_Prevotellaceae	0.0127904	19.9136
rs41268199	G	A	0.2957	0.06622	8.582e-06	s_unclassified_Erysipelotrichaceae_bacterium_3_1_53	0.0127907	19.914
rs138829487	A	G	-0.4586	0.1027	8.652e-06	s_Bacteroides_thetaiotaomicron	0.0127908	19.9142
rs1774234	C	T	0.3638	0.08147	8.597e-06	s_Enterobacter_cloacae	0.0127909	19.9143
rs2948895	G	T	0.2527	0.05659	8.624e-06	c_Negativicutes	0.0127909	19.9144
rs1775640	A	C	0.2168	0.04855	8.567e-06	s_Eubacterium_hallii	0.0127912	19.9148
rs76981346	A	G	-0.9132	0.2045	8.601e-06	g_Sutterella	0.0127913	19.915
rs2421825	A	G	-0.4537	0.1016	8.551e-06	s_Acidaminococcus_fermentans	0.0127915	19.9152
rs12067544	A	G	0.5448	0.122	8.61e-06	g_Coprococcus	0.0127916	19.9154
rs75962913	C	T	0.7654	0.1714	7.941e-06	g_Eremococcus	0.0127916	19.9155
rs4076547	T	C	-0.1454	0.03256	8.599e-06	g_Bacteroides	0.0127918	19.9157
rs4908742	A	C	-0.1805	0.04042	8.549e-06	s_Streptococcus_dysgalactiae	0.0127918	19.9158
rs67470503	A	G	0.4546	0.1018	8.035e-06	f_Thermoanaerobacteraceae	0.0127919	19.9158
rs144857971	G	A	-0.8248	0.1847	7.979e-06	s_Megasphaera_genomosp._type_1	0.0127919	19.9158
rs79655300	C	G	-0.4421	0.099	8.593e-06	g_Desulfovibrio	0.0127921	19.9162
rs7533677	C	T	0.1513	0.03388	8.586e-06	f_Porphyromonadaceae	0.0127927	19.9171
rs146752254	T	A	0.3536	0.07918	8.583e-06	f_Clostridiales_Family_XI._Incertae_Sedis	0.0127927	19.9172
rs16847737	C	G	0.3929	0.08798	8.583e-06	s_Clostridium_perfringens	0.0127928	19.9173
rs795988	T	C	-0.3524	0.07891	7.946e-06	s_Lactobacillus_fermentum	0.0127931	19.9179
rs939847	C	G	-0.1932	0.04326	8.518e-06	g_Blautia	0.0127941	19.9194
rs11674401	G	A	-0.1104	0.02472	8.622e-06	MF0076:4-aminobutyrate_degradation	0.0127941	19.9194
rs144539698	G	C	-0.2091	0.04682	8.546e-06	MF0089:butyrate_production_II	0.0127942	19.9196
rs10032848	G	T	0.1723	0.03858	8.565e-06	f_Bacillaceae	0.0127943	19.9196
rs12480589	C	G	0.4868	0.109	8.562e-06	g_Clostridium	0.0127943	19.9197
rs148113344	T	C	1.033	0.2313	8.531e-06	s_Bacteroides_clarus	0.0127944	19.9198
rs7757599	T	C	-0.1581	0.0354	8.573e-06	g_Granulicatella	0.0127946	19.9201
rs9573359	G	A	0.6132	0.1373	7.921e-06	o_Caulobacterales	0.0127948	19.9204
rs6800260	A	G	-0.2242	0.0502	8.544e-06	s_unclassified_Clostridium_sp._SY8519	0.0127948	19.9204
rs61539351	T	C	0.2673	0.05985	8.545e-06	s_Gemella_sanguinis	0.0127949	19.9207
rs12407755	T	C	-0.233	0.05217	8.54e-06	MF0078:lactaldehyde_degradation	0.012795	19.9207
rs3774548	A	G	0.3769	0.08439	7.959e-06	s_Collinsella_stercoris	0.012795	19.9207
rs6436233	C	T	-0.3376	0.07559	7.973e-06	g_Thermoanaerobacterium	0.0127951	19.921
rs58970950	C	A	0.2414	0.05405	8.544e-06	g_Lactococcus	0.0127953	19.9213
rs76080172	T	C	-0.8276	0.1853	7.941e-06	g_Erwinia	0.0127955	19.9217
rs78230104	T	C	-0.7682	0.172	8.52e-06	g_Acidaminococcus	0.0127956	19.9217
rs9953124	C	G	-0.3603	0.08067	8.535e-06	s_Citrobacter_youngae	0.012796	19.9223
rs150507038	G	C	0.09357	0.02095	8.56e-06	MF0067:glycolysis_(preparatory_phase)	0.012796	19.9223
rs73824424	T	C	0.6043	0.1353	8.549e-06	s_Streptococcus_australis	0.0127961	19.9225
rs74147294	A	G	-0.38	0.08508	8.518e-06	g_Paraprevotella	0.0127962	19.9227
rs78591060	A	G	-1.356	0.3036	8.557e-06	p_Synergistetes	0.0127963	19.9228
rs150384732	A	T	-1.377	0.3083	7.943e-06	o_Chromatiales	0.0127964	19.9231
rs77465261	G	A	0.8187	0.1833	8.533e-06	s_Peptoniphilus_lacrimalis	0.0127965	19.9232
rs77960489	T	C	0.7325	0.164	8.515e-06	g_Abiotrophia	0.0127966	19.9234
rs2093556	A	G	-0.1892	0.04236	8.531e-06	MF0090:ethanol_production_I	0.0127967	19.9235
rs10503913	G	A	-0.4471	0.1001	8.005e-06	s_Turicibacter_sanguinis	0.012797	19.924
rs78263622	G	A	0.02609	0.005841	8.549e-06	MF0086:acetyl-CoA_to_acetate	0.012798	19.9255
rs17135648	A	G	-0.8183	0.1832	8.519e-06	s_Eubacterium_eligens	0.012798	19.9255
rs1887405	T	C	-0.3296	0.07379	7.944e-06	s_Achromobacter_piechaudii	0.0127981	19.9257
rs72648794	T	C	0.4498	0.1007	7.989e-06	s_Lactobacillus_vaginalis	0.0127982	19.9258
rs9301235	A	C	-0.4364	0.0977	7.941e-06	s_Corynebacterium_glucuronolyticum	0.0127982	19.9258
rs11222585	G	A	0.9541	0.2136	7.915e-06	s_unclassified_Streptococcus_oralis	0.0127983	19.926
rs142872007	T	C	0.5847	0.1309	8.566e-06	s_Megasphaera_micronuciformis	0.0127984	19.9261
rs77849876	C	T	-0.7598	0.1701	8.472e-06	g_Sutterella	0.0127984	19.9262
rs62194975	G	A	-0.4976	0.1114	8.612e-06	g_Escherichia	0.0127985	19.9263
rs7811668	G	A	0.3774	0.08449	8.516e-06	g_Alistipes	0.0127985	19.9264
rs112587981	G	A	0.6258	0.1401	8.46e-06	f_Acidaminococcaceae	0.0127986	19.9265
rs72769000	T	C	0.7942	0.1778	8.527e-06	s_Clostridium_perfringens	0.0127986	19.9265
rs28546236	A	G	-0.5923	0.1326	7.935e-06	s_Prevotella_bryantii	0.0127986	19.9265
rs4685546	G	A	0.1441	0.03226	8.585e-06	MF0062:glycerol_degradation_III	0.0127987	19.9267
rs4648408	C	G	0.2635	0.05899	8.505e-06	s_Bacteroides_salanitronis	0.0127989	19.9269
rs11895557	A	G	-0.155	0.0347	8.466e-06	s_Parabacteroides_distasonis	0.0127989	19.9269
rs79108991	G	T	-0.3511	0.0786	7.912e-06	s_Abiotrophia_defectiva	0.0127992	19.9275
rs8076814	A	G	0.4416	0.09886	8.535e-06	s_Haemophilus_influenzae	0.0127992	19.9275
rs8034625	T	C	1.626	0.364	8.458e-06	s_Peptoniphilus_lacrimalis	0.0127999	19.9285
rs140766534	C	T	-0.3923	0.08782	8.532e-06	s_Blautia_hansenii	0.0128002	19.929
rs656380	T	C	-0.4619	0.1034	7.989e-06	o_Chromatiales	0.0128003	19.9292
rs141069097	T	C	-0.7956	0.1781	8.539e-06	MF0024:phenylalanine_degradation	0.0128005	19.9295
rs145908935	A	G	0.763	0.1708	8.532e-06	s_unclassified_Lachnospiraceae_bacterium_2_1_46FAA	0.0128009	19.9301
rs111845652	A	G	0.2084	0.04665	8.51e-06	s_unclassified_Lachnospiraceae_bacterium_1_4_56FAA	0.0128014	19.9309
rs78371590	T	A	0.8412	0.1883	8.466e-06	s_Eubacterium_rectale	0.0128016	19.9312
rs371262039	TAAACAAATAAATAAAT	CAAACAAATAAATAAAT	0.04064	0.009097	8.532e-06	MF0067:glycolysis_(preparatory_phase)	0.012802	19.9318
rs10798632	A	G	-0.562	0.1258	7.983e-06	s_Prevotella_amnii	0.012802	19.9318
rs5015618	A	G	-0.4253	0.0952	8.52e-06	g_Providencia	0.0128021	19.9321
rs1141418	C	T	0.3473	0.07774	7.916e-06	g_Actinobacillus	0.0128022	19.9322
rs2202655	G	T	0.1993	0.04461	8.488e-06	s_unclassified_Coprobacillus_sp._29_1	0.0128031	19.9336
rs72625147	T	C	0.1087	0.02433	8.466e-06	MF0094:propionate_production_II	0.0128038	19.9347
rs77738424	G	A	0.3723	0.08333	8.503e-06	s_unclassified_Clostridium_sp._L2-50	0.0128041	19.9351
rs17018609	A	G	0.5969	0.1336	8.544e-06	s_unclassified_Coprobacillus_sp._29_1	0.0128043	19.9354
rs2164851	G	A	0.301	0.06737	8.487e-06	f_Peptostreptococcaceae	0.0128046	19.9359
rs3094574	A	G	-0.4669	0.1045	8.461e-06	g_Sutterella	0.012805	19.9366
rs7975622	C	T	0.3695	0.0827	8.474e-06	s_unclassified_Lachnospiraceae_bacterium_3_1_57FAA_CT1	0.0128051	19.9367
rs10879078	A	G	0.3645	0.08158	7.903e-06	g_Kingella	0.0128054	19.9371
rs74897783	T	A	-0.0966	0.02162	8.517e-06	MF0092:lactate_production	0.0128058	19.9378
rs117285195	T	C	-0.3646	0.0816	8.454e-06	MF0080:lactate_consumption_II	0.0128061	19.9383
rs149874542	G	T	1.151	0.2576	8.413e-06	MF0100:methanogenesis_from_carbon_dioxide	0.0128063	19.9386
rs11692533	C	T	0.5125	0.1147	8.518e-06	g_Phascolarctobacterium	0.0128063	19.9387
rs144801072	T	C	0.9352	0.2093	8.443e-06	g_Peptoniphilus	0.0128066	19.9391
rs12743514	A	G	-1.042	0.2332	8.508e-06	s_unclassified_Veillonella_sp._oral_taxon_158	0.0128068	19.9395
rs9568642	A	G	0.1706	0.03818	8.459e-06	f_Streptococcaceae	0.0128071	19.9398
rs7960936	A	C	0.6698	0.1499	8.409e-06	f_Sutterellaceae	0.0128071	19.9399
rs6142829	A	G	-0.1643	0.03677	8.544e-06	MF0094:propionate_production_II	0.0128071	19.9399
rs7590950	G	A	0.4866	0.1089	7.846e-06	s_Streptococcus_peroris	0.0128071	19.9399
rs79653500	C	T	0.2492	0.05577	8.449e-06	g_Dorea	0.0128073	19.9402
rs76392058	T	C	-0.3904	0.08737	8.485e-06	f_Bifidobacteriaceae	0.0128073	19.9402
rs10739866	A	G	0.353	0.079	7.872e-06	f_Rhodocyclaceae	0.0128073	19.9402
rs2024574	C	G	-0.1391	0.03113	8.437e-06	s_unclassified_Ruminococcaceae_bacterium_D16	0.0128074	19.9403
rs12595030	T	C	-0.4077	0.09124	8.453e-06	MF0072:pyruvate_dehydrogenase_complex	0.0128078	19.941
rs148411886	C	T	-0.6868	0.1537	8.459e-06	MF0025:tryptophan_degradation	0.0128078	19.9411
rs140591588	T	C	-1.219	0.2728	7.893e-06	s_Succinatimonas_hippei	0.012808	19.9413
rs10205763	G	A	0.4061	0.09088	8.459e-06	g_Coprobacillus	0.0128083	19.9418
rs7928115	C	T	-0.3397	0.07602	7.901e-06	s_Succinatimonas_hippei	0.0128085	19.9421
rs74896823	A	C	0.2964	0.06633	8.425e-06	c_Bacilli	0.0128085	19.9421
rs144108062	A	G	-0.9563	0.214	8.428e-06	s_Tannerella_forsythia	0.0128092	19.9433
rs17002707	C	T	-0.7865	0.176	8.466e-06	s_Clostridium_methylpentosum	0.0128096	19.9438
rs117007178	C	A	-0.2785	0.06232	8.447e-06	MF0043:cysteine_biosynthesis	0.0128102	19.9448
rs138007284	G	C	1.056	0.2363	7.894e-06	s_Prevotella_multiformis	0.0128104	19.9451
rs75295922	A	C	-0.4527	0.1013	7.872e-06	s_Porphyromonas_uenonis	0.0128104	19.9452
rs76393148	A	G	0.8777	0.1964	8.482e-06	f_Acidaminococcaceae	0.0128106	19.9455
rs8019571	T	C	0.3392	0.0759	7.872e-06	g_Rahnella	0.0128112	19.9463
rs7987252	C	T	-0.03927	0.008787	8.447e-06	MF0065:Bifidobacterium_shunt	0.0128116	19.9469
rs138345934	A	C	0.4849	0.1085	8.409e-06	p_Proteobacteria	0.0128117	19.9471
rs12185737	T	C	0.522	0.1168	8.423e-06	g_Enterobacter	0.012812	19.9476
rs79389538	C	A	0.7982	0.1786	8.44e-06	s_Citrobacter_koseri	0.0128121	19.9478
rs78036214	T	C	0.2505	0.05605	8.425e-06	c_Bacilli	0.0128122	19.948
rs118173343	A	T	1.221	0.2732	8.441e-06	s_Streptococcus_infantarius	0.0128124	19.9483
rs4793860	G	A	0.02497	0.005587	8.404e-06	MF0044:cysteine_degradation_I	0.0128127	19.9487
rs62289216	A	G	0.2337	0.05229	8.412e-06	f_Staphylococcaceae	0.0128127	19.9487
rs207483	G	T	0.1213	0.02714	8.42e-06	s_Blautia_hansenii	0.0128133	19.9497
rs77621194	G	A	-0.1331	0.02978	8.481e-06	g_Parabacteroides	0.0128135	19.95
rs714794	A	G	0.332	0.07428	8.391e-06	s_Clostridium_spiroforme	0.0128142	19.9511
rs2093556	A	G	-0.1896	0.04242	8.4e-06	MF0091:ethanol_production_II	0.0128143	19.9513
rs371010636	C	A	-0.6177	0.1382	8.404e-06	f_Aerococcaceae	0.0128144	19.9514
rs3740547	T	C	0.3493	0.07815	7.82e-06	s_Leuconostoc_mesenteroides	0.0128144	19.9514
rs75577940	G	A	-1.614	0.3611	8.384e-06	s_Bacteroides_plebeius	0.0128148	19.952
rs11113870	A	G	-0.37	0.08278	8.422e-06	s_Prevotella_bivia	0.0128148	19.9521
rs61257813	A	G	-0.1475	0.033	8.466e-06	s_Streptococcus_dysgalactiae	0.0128149	19.9522
rs11735136	T	C	0.4118	0.09213	8.409e-06	f_Prevotellaceae	0.0128153	19.9529
rs56219414	T	C	0.9436	0.2111	7.86e-06	s_Peptoniphilus_harei	0.0128162	19.9542
rs17124825	A	G	-0.1421	0.03179	8.411e-06	MF0020:ribose_degradation	0.0128164	19.9546
rs144534401	G	T	-0.5811	0.13	8.458e-06	s_Streptococcus_anginosus	0.0128166	19.9549
rs116864204	C	T	0.6674	0.1493	8.439e-06	g_Megasphaera	0.0128177	19.9567
rs36119870	T	C	-0.3046	0.06814	8.371e-06	g_Shuttleworthia	0.0128178	19.9568
rs140746614	C	T	0.6978	0.1561	8.363e-06	s_unclassified_Lachnospiraceae_bacterium_2_1_46FAA	0.0128178	19.9568
rs558939112	C	T	-0.1443	0.03228	8.436e-06	MF0087:acetyl-CoA_to_crotonyl-CoA	0.0128181	19.9573
rs56325823	A	C	-0.3114	0.06966	8.397e-06	MF0056:histidine_degradation	0.0128183	19.9575
rs2926141	C	G	-0.3325	0.07438	7.816e-06	s_Peptoniphilus_duerdenii	0.0128183	19.9575
rs4414922	C	T	-0.2612	0.05843	8.41e-06	MF0032:glutamate_degradation_III	0.0128184	19.9577
rs10491884	G	A	0.3697	0.0827	7.791e-06	s_Bifidobacterium_angulatum	0.0128188	19.9583
rs7409786	C	T	0.6652	0.1488	7.848e-06	s_Fusobacterium_ulcerans	0.0128191	19.9588
rs4650569	A	G	0.04221	0.009442	8.418e-06	MF0074:pyruvate:formate_lyase	0.0128192	19.959
rs3759651	C	T	-0.1566	0.03503	8.433e-06	MF0061:glycerol_degradation_II	0.0128192	19.959
rs117347210	C	T	-0.09312	0.02083	8.388e-06	MF0050:threonine_degradation_II	0.0128193	19.9592
rs78430334	T	G	1.254	0.2805	7.844e-06	g_Epulopiscium	0.01282	19.9602
rs190212619	A	G	-0.3294	0.07368	8.378e-06	g_Pseudoflavonifractor	0.0128205	19.961
rs12681290	T	A	-0.4464	0.09985	8.397e-06	g_Gemella	0.0128206	19.9612
rs59751170	A	G	-0.1322	0.02957	8.451e-06	s_Ruminococcus_obeum	0.0128209	19.9616
rs2137671	G	A	0.2332	0.05216	8.361e-06	s_unclassified_Streptococcus_sp._C150	0.0128215	19.9626
rs12573829	G	C	-0.6836	0.1529	8.308e-06	f_Eubacteriaceae	0.0128217	19.9629
rs78610212	GTTTT	TTTTT	-0.2535	0.0567	8.408e-06	c_Negativicutes	0.0128217	19.963
rs62379331	T	G	0.2628	0.05878	8.394e-06	o_Spirochaetales	0.0128218	19.963
rs2349295	G	C	-0.2489	0.05567	8.335e-06	g_Peptoniphilus	0.0128222	19.9638
rs1993270	T	A	-0.3863	0.0864	8.368e-06	s_Clostridium_saccharolyticum	0.0128227	19.9644
rs4940718	A	G	-0.02481	0.005549	8.323e-06	MF0017:galactose_degradation	0.0128227	19.9645
rs9939519	C	T	-0.2101	0.04699	8.39e-06	MF0079:lactate_consumption_I	0.0128232	19.9653
rs9783143	C	A	-0.3691	0.08255	7.764e-06	g_Thermoanaerobacterium	0.0128236	19.9659
rs144549595	A	G	0.7382	0.1651	8.354e-06	s_Bacteroides_eggerthii	0.0128236	19.9659
rs147701625	G	A	1.26	0.2818	8.408e-06	s_Ruminococcus_bromii	0.0128238	19.9662
rs79561337	T	C	-0.1992	0.04455	8.347e-06	f_Eubacteriaceae	0.0128245	19.9673
rs147146045	A	C	-0.3206	0.0717	8.35e-06	g_Solobacterium	0.0128246	19.9675
rs7651662	G	A	-0.0829	0.01854	8.382e-06	MF0016:fucose_degradation	0.0128246	19.9676
rs4113950	G	T	0.3008	0.06727	8.37e-06	g_Paraprevotella	0.0128253	19.9686
rs1021314	C	A	0.341	0.07626	7.792e-06	s_Prevotella_salivae	0.0128254	19.9687
rs149736517	T	C	0.4045	0.09046	8.352e-06	s_Blautia_hansenii	0.0128256	19.9691
rs4870462	T	G	0.09091	0.02033	8.369e-06	MF0092:lactate_production	0.0128264	19.9703
rs2423494	C	T	-0.6976	0.156	7.756e-06	s_unclassified_Oribacterium_sp._oral_taxon_108	0.0128268	19.971
rs80186444	T	C	1.126	0.2518	8.372e-06	g_Peptoniphilus	0.0128269	19.971
rs16970003	C	T	0.5715	0.1278	8.352e-06	MF0024:phenylalanine_degradation	0.012827	19.9713
rs2879650	T	A	0.235	0.05255	8.347e-06	s_Coprococcus_eutactus	0.0128276	19.9722
rs7790719	A	G	0.4116	0.09204	7.736e-06	f_Rhodocyclaceae	0.0128278	19.9725
rs75861263	T	C	1.046	0.2339	8.409e-06	s_Streptococcus_anginosus	0.0128279	19.9728
rs9405083	T	C	0.2283	0.05105	8.343e-06	s_Streptococcus_gordonii	0.0128285	19.9736
rs78678457	G	A	-0.7853	0.1756	7.735e-06	s_Shewanella_putrefaciens	0.0128285	19.9736
rs79771974	C	A	0.593	0.1326	7.798e-06	s_Prevotella_melaninogenica	0.0128285	19.9737
rs705347	A	G	0.8041	0.1798	8.33e-06	p_Verrucomicrobia	0.012829	19.9745
rs61828679	T	C	0.2792	0.06243	8.311e-06	g_Actinomyces	0.0128291	19.9747
rs12826280	T	C	0.3203	0.07162	8.31e-06	MF0059:anaerobic_fatty_acid_beta-oxidation	0.0128292	19.9747
rs76094580	T	C	-0.8135	0.1819	8.302e-06	g_Aggregatibacter	0.0128293	19.9749
rs181789081	A	C	0.4449	0.09948	8.313e-06	s_Dorea_formicigenerans	0.0128294	19.9751
rs79967777	T	C	-0.08627	0.01929	8.269e-06	MF0075:acetate_to_acetyl-CoA	0.0128295	19.9752
rs76729245	T	C	0.9696	0.2168	8.321e-06	f_Bifidobacteriaceae	0.0128298	19.9757
rs7503302	T	A	-0.3577	0.07998	7.76e-06	s_Lactobacillus_fermentum	0.0128301	19.9761
rs2522265	G	A	0.1509	0.03374	8.244e-06	s_Eubacterium_dolichum	0.0128304	19.9767
rs8080347	A	G	0.8113	0.1814	8.306e-06	f_Clostridiales_Family_XI._Incertae_Sedis	0.0128304	19.9767
rs7522610	T	G	0.5367	0.12	8.357e-06	g_Oxalobacter	0.0128308	19.9773
rs11742767	G	A	-0.34	0.07602	7.709e-06	g_Achromobacter	0.0128308	19.9773
rs139323181	A	G	-0.9124	0.204	8.271e-06	s_Bacteroides_fluxus	0.0128311	19.9777
rs138004570	C	T	-0.6843	0.153	8.261e-06	s_Mobiluncus_curtisii	0.0128311	19.9777
rs138024077	G	A	-0.4571	0.1022	8.273e-06	s_Eubacterium_hallii	0.0128314	19.9782
rs349481	A	G	-0.7183	0.1606	7.725e-06	s_Fusobacterium_varium	0.0128314	19.9782
rs78892821	T	C	-0.4444	0.09936	8.321e-06	s_Haemophilus_influenzae	0.0128315	19.9784
rs141204088	C	T	-1.34	0.2996	7.675e-06	g_Sodalis	0.0128315	19.9784
rs205629	T	C	0.4741	0.106	8.32e-06	g_Sutterella	0.0128316	19.9785
rs12638895	G	A	-0.2095	0.04684	8.313e-06	s_Faecalibacterium_prausnitzii	0.0128318	19.9788
rs17034260	T	C	-0.5658	0.1265	8.336e-06	p_Verrucomicrobia	0.0128321	19.9793
rs77670027	G	C	0.6159	0.1377	8.311e-06	s_Lactobacillus_ruminis	0.0128323	19.9796
rs4539440	C	A	0.431	0.09636	8.289e-06	g_Paraprevotella	0.0128326	19.98
rs200962782	C	A	-0.5108	0.1142	8.284e-06	g_Collinsella	0.0128328	19.9804
rs4724797	C	A	-0.577	0.129	7.731e-06	s_Oscillibacter_valericigenes	0.0128329	19.9806
rs12562602	G	C	0.3899	0.08717	8.3e-06	c_Bacilli	0.0128329	19.9806
rs201520112	G	A	0.09344	0.02089	8.258e-06	MF0067:glycolysis_(preparatory_phase)	0.0128334	19.9813
rs75837612	T	C	-0.4813	0.1076	8.372e-06	g_Paraprevotella	0.0128339	19.9822
rs139929506	A	G	0.6817	0.1524	8.274e-06	g_Coprobacillus	0.0128342	19.9826
rs182369116	A	G	0.586	0.131	8.327e-06	g_Anaerostipes	0.0128352	19.9843
rs1503961	A	G	-0.5274	0.1179	7.694e-06	s_Corynebacterium_glucuronolyticum	0.0128352	19.9843
rs189714393	C	T	1.172	0.262	8.216e-06	s_Peptostreptococcus_stomatis	0.0128352	19.9843
rs1481490	C	T	-0.4243	0.09485	7.69e-06	f_Brachyspiraceae	0.0128358	19.9851
rs11669365	T	C	0.2107	0.0471	8.278e-06	s_unclassified_Lachnospiraceae_bacterium_9_1_43BFAA	0.0128362	19.9858
rs12601417	T	C	-0.404	0.09031	7.677e-06	g_Achromobacter	0.0128364	19.986
rs3017121	A	G	-0.04185	0.009355	8.271e-06	MF0010:sucrose_degradation_I	0.0128367	19.9866
rs6542596	T	C	-0.1109	0.02479	8.333e-06	MF0058:lysine_degradation_II	0.0128369	19.9869
rs369900934	C	T	0.7793	0.1742	8.258e-06	g_Anaerococcus	0.012837	19.987
rs62144417	G	C	-0.09842	0.022	8.278e-06	s_Clostridium_difficile	0.0128372	19.9874
rs8022978	C	T	-0.3393	0.07584	7.68e-06	g_Paenibacillus	0.0128387	19.9897
rs13047812	G	T	-0.5664	0.1266	7.727e-06	f_Pseudomonadaceae	0.0128389	19.9901
rs148416761	C	T	-0.8939	0.1998	7.704e-06	g_Thermoanaerobacter	0.0128391	19.9904
rs831471	G	A	-0.4308	0.09629	7.678e-06	s_Vibrio_cholerae	0.0128392	19.9905
rs75002873	A	G	1.497	0.3346	8.2e-06	g_Enterobacter	0.0128393	19.9907
rs7006250	T	C	-0.3594	0.08033	7.665e-06	s_Desulfovibrio_alaskensis	0.0128395	19.9911
rs187719729	C	G	-0.3139	0.07016	8.289e-06	MF0027:tyrosine_degradation_II	0.0128396	19.9912
rs4985982	T	C	-0.1744	0.03898	8.278e-06	g_Anaerofustis	0.0128398	19.9915
rs9789484	G	A	-0.3421	0.07646	7.666e-06	s_Escherichia_albertii	0.0128406	19.9928
rs11959191	A	T	-0.5557	0.1242	8.228e-06	f_Lactobacillaceae	0.0128406	19.9928
rs75436547	G	A	0.3085	0.06895	8.251e-06	s_Enterococcus_faecalis	0.0128408	19.993
rs6676479	A	G	0.1983	0.04432	8.244e-06	MF0077:formate_conversion	0.0128409	19.9931
rs16857607	T	C	0.4081	0.09121	7.672e-06	g_Serratia	0.0128409	19.9933
rs36089	G	A	-0.1081	0.02416	8.323e-06	MF0016:fucose_degradation	0.0128412	19.9937
rs11637359	A	C	-0.4801	0.1073	8.282e-06	g_Enterobacter	0.0128414	19.994
rs7812750	C	T	-0.1226	0.0274	8.239e-06	f_Porphyromonadaceae	0.0128419	19.9947
rs117754321	C	A	0.6309	0.141	8.26e-06	MF0059:anaerobic_fatty_acid_beta-oxidation	0.0128419	19.9948
rs79510414	C	A	0.1341	0.02997	8.29e-06	MF0047:glutamine_degradation_II	0.012842	19.9949
rs144812355	A	G	-1.158	0.2588	8.299e-06	s_Collinsella_aerofaciens	0.0128421	19.9951
rs10912906	G	A	0.4186	0.09355	7.67e-06	s_Clostridiales_genomosp._BVAB3	0.0128428	19.9961
rs6797027	A	G	-1.12	0.2503	7.658e-06	f_Paenibacillaceae	0.0128429	19.9963
rs189111563	C	G	0.5392	0.1205	8.216e-06	s_unclassified_Ruminococcaceae_bacterium_D16	0.0128432	19.9968
rs738805	A	G	-0.3386	0.07567	8.227e-06	s_Peptoniphilus_lacrimalis	0.0128432	19.9969
rs2583662	G	A	0.3352	0.07491	7.631e-06	s_Oscillibacter_valericigenes	0.0128433	19.9969
rs10928730	G	T	-0.161	0.03598	8.182e-06	g_Anaerofustis	0.0128433	19.997
rs117905942	A	T	-0.69	0.1542	8.236e-06	s_Alistipes_shahii	0.0128433	19.997
rs147107738	T	C	-0.6238	0.1394	7.601e-06	s_Fusobacterium_nucleatum	0.0128444	19.9986
rs3796273	A	T	-0.2693	0.06018	8.192e-06	s_unclassified_Clostridium_sp._SY8519	0.0128444	19.9988
rs1876599	T	C	-0.3362	0.07513	7.655e-06	s_Achromobacter_piechaudii	0.0128445	19.9988
rs10090310	A	G	-0.3738	0.08353	7.639e-06	g_Yersinia	0.0128452	19.9999
rs6543600	C	T	0.5388	0.1204	8.164e-06	s_Akkermansia_muciniphila	0.0128454	20.0003
rs77781870	C	G	-0.3743	0.08364	8.215e-06	MF0057:lysine_degradation_I	0.0128457	20.0008
rs116534037	C	T	-0.09814	0.02193	8.18e-06	MF0017:galactose_degradation	0.0128458	20.0009
rs10254618	G	A	0.1198	0.02677	8.225e-06	g_Parabacteroides	0.0128459	20.001
rs78213761	T	C	-0.5594	0.125	8.234e-06	s_Eubacterium_ventriosum	0.0128461	20.0014
rs118049686	A	G	-0.3104	0.06936	8.198e-06	f_Porphyromonadaceae	0.0128461	20.0014
rs55860725	C	T	-0.2392	0.05345	8.219e-06	s_butyrate-producing_bacterium	0.0128462	20.0015
rs2071390	T	G	0.3437	0.0768	7.638e-06	o_Chromatiales	0.0128464	20.0019
rs117726802	T	C	0.7147	0.1597	8.169e-06	s_Clostridium_bartlettii	0.0128465	20.002
rs75780622	T	C	-0.5791	0.1294	8.173e-06	g_Coprococcus	0.0128465	20.002
rs138354009	A	G	-0.5339	0.1193	8.259e-06	s_Eubacterium_cylindroides	0.0128465	20.002
rs117461544	T	C	0.6279	0.1403	8.2e-06	s_unclassified_Clostridium_sp._D5	0.0128473	20.0033
rs862621	A	G	0.3387	0.07568	7.615e-06	g_Dysgonomonas	0.0128474	20.0034
rs28700902	AA	GA	-0.2133	0.04766	8.188e-06	s_Streptococcus_gordonii	0.0128475	20.0036
rs72972355	C	T	0.5384	0.1203	8.173e-06	f_Veillonellaceae	0.0128477	20.0039
rs77025555	A	G	0.7492	0.1674	8.206e-06	s_Ruminococcus_bromii	0.0128478	20.0041
rs77134728	T	C	0.2321	0.05186	8.197e-06	p_Proteobacteria	0.0128479	20.0042
rs117501428	A	G	1.024	0.2288	8.193e-06	MF0024:phenylalanine_degradation	0.0128479	20.0043
rs4353156	A	G	0.2454	0.05483	8.176e-06	g_Coprococcus	0.0128487	20.0054
rs701230	G	C	0.2326	0.05197	8.167e-06	MF0040:proline_degradation	0.0128487	20.0055
rs1066373	C	G	0.4396	0.09822	8.191e-06	s_Bacteroides_clarus	0.0128487	20.0056
rs79513224	C	T	0.1114	0.02489	8.245e-06	g_Blautia	0.0128489	20.0058
rs148851816	G	T	0.7734	0.1728	8.168e-06	s_Megasphaera_micronuciformis	0.0128489	20.0058
rs147096643	T	C	0.6821	0.1524	8.181e-06	s_Prevotella_disiens	0.0128491	20.0061
rs76958235	A	G	0.6839	0.1528	8.199e-06	s_Phascolarctobacterium_succinatutens	0.0128494	20.0066
rs525017	T	C	0.5277	0.1179	7.578e-06	s_Streptococcus_cristatus	0.0128496	20.007
rs62571314	A	C	-0.5756	0.1286	7.593e-06	g_Acetivibrio	0.01285	20.0076
rs3796523	G	C	-0.392	0.08758	7.626e-06	s_Streptococcus_peroris	0.0128501	20.0077
rs1340180	T	C	0.5134	0.1147	8.123e-06	s_Ruminococcus_gnavus	0.0128508	20.0088
rs151021670	C	T	-1.307	0.292	7.577e-06	f_Comamonadaceae	0.0128508	20.0088
rs4679524	T	C	-0.1055	0.02357	8.143e-06	MF0002:fructan_degradation	0.0128508	20.0088
rs61876948	C	T	0.645	0.1441	8.132e-06	g_Anaerococcus	0.012851	20.0091
rs57614052	A	G	-0.8424	0.1882	8.143e-06	s_Faecalibacterium_prausnitzii	0.0128511	20.0093
rs6489171	A	G	-0.1367	0.03054	8.175e-06	s_unclassified_Ruminococcaceae_bacterium_D16	0.0128512	20.0094
rs78367266	C	T	-0.08827	0.01972	8.163e-06	MF0050:threonine_degradation_II	0.0128516	20.01
rs4314360	G	C	-0.232	0.05183	8.163e-06	s_Peptostreptococcus_anaerobius	0.0128516	20.0101
rs4541102	T	C	0.3871	0.08648	8.135e-06	s_Streptococcus_suis	0.0128516	20.0101
rs17761509	T	C	0.4521	0.101	8.084e-06	s_unclassified_Ruminococcus_sp._5_1_39BFAA	0.012852	20.0107
rs6791899	C	A	-0.3393	0.0758	8.165e-06	MF0046:glutamine_degradation_I	0.0128521	20.0108
rs2387059	G	A	0.02376	0.005308	8.196e-06	MF0065:Bifidobacterium_shunt	0.0128521	20.0109
rs140085814	G	C	0.5658	0.1264	8.11e-06	s_Lachnospiraceae_oral_taxon_107	0.0128521	20.0109
rs12714010	A	G	0.1641	0.03666	8.149e-06	s_Butyrivibrio_crossotus	0.0128522	20.0109
rs678094	G	C	-0.1389	0.03103	8.177e-06	s_Coprococcus_catus	0.0128524	20.0113
rs141153835	C	G	-0.6616	0.1478	8.157e-06	s_unclassified_Megasphaera_sp._UPII_135-E	0.0128524	20.0114
rs78385982	T	C	0.6522	0.1457	8.188e-06	f_Enterobacteriaceae	0.0128525	20.0114
rs116857716	G	C	-1.201	0.2683	8.169e-06	g_Collinsella	0.0128525	20.0115
rs4403221	C	T	0.3928	0.08775	8.171e-06	o_Pseudomonadales	0.0128526	20.0117
rs8064150	A	C	-0.3454	0.07716	8.138e-06	s_Bacteroides_uniformis	0.012853	20.0122
rs139475464	G	A	0.3848	0.08596	8.169e-06	s_Bifidobacterium_catenulatum-Bifidobacterium_pseudocatenulatum_complex	0.0128535	20.013
rs673187	C	G	-0.0245	0.005473	8.143e-06	MF0026:tyrosine_degradation_I	0.0128536	20.0132
rs115236545	T	A	0.5399	0.1206	8.105e-06	MF0085:urea_degradation	0.0128551	20.0155
rs2579806	T	C	0.5793	0.1294	8.141e-06	s_Ruminococcus_lactaris	0.0128553	20.0158
rs12211095	T	C	0.2409	0.05381	8.173e-06	s_Clostridium_methylpentosum	0.0128555	20.0163
rs531687141	G	A	0.3098	0.0692	8.162e-06	s_Oribacterium_sinus	0.0128556	20.0164
rs10238814	C	G	-0.2773	0.06194	8.159e-06	s_Prevotella_tannerae	0.0128558	20.0167
rs62312618	A	G	1.04	0.2323	7.642e-06	p_Tenericutes	0.0128561	20.0172
rs148149714	T	C	0.5547	0.1239	8.134e-06	g_Coprobacillus	0.0128563	20.0175
rs145210500	T	C	0.8632	0.1928	8.085e-06	s_Coprococcus_eutactus	0.0128573	20.0191
rs145613179	G	A	0.9223	0.206	8.137e-06	g_Mitsuokella	0.0128573	20.0191
rs76361429	T	C	0.3841	0.08579	8.141e-06	s_Clostridium_methylpentosum	0.0128575	20.0194
rs78019337	A	T	-0.6192	0.1383	8.121e-06	s_Bacteroides_intestinalis	0.0128576	20.0195
rs12681701	G	A	0.4424	0.09881	8.112e-06	g_Veillonella	0.0128579	20.02
rs1922189	A	G	0.9756	0.2179	7.6e-06	s_Neisseria_mucosa	0.0128579	20.02
rs74306268	C	G	-0.3868	0.08639	7.571e-06	s_Vibrio_furnissii	0.0128584	20.0208
rs62292821	T	C	-0.4155	0.0928	8.112e-06	o_Clostridiales	0.0128584	20.0208
rs6934041	C	G	0.8225	0.1837	8.14e-06	s_Akkermansia_muciniphila	0.0128586	20.0211
rs10049065	A	G	1.024	0.2287	8.11e-06	s_Bacteroides_plebeius	0.012859	20.0218
rs12226744	C	T	-0.09555	0.02134	8.119e-06	MF0041:valine_degradation_I	0.0128592	20.022
rs981550	A	G	-0.4392	0.09809	8.097e-06	s_unclassified_Clostridium_sp._D5	0.0128593	20.0221
rs10176637	G	A	-0.1924	0.04297	8.106e-06	s_Prevotella_timonensis	0.0128594	20.0223
rs6810386	G	T	0.05597	0.0125	8.104e-06	MF0049:threonine_degradation_I	0.0128597	20.0228
rs10028742	A	T	0.3643	0.08136	7.533e-06	s_Porphyromonas_uenonis	0.0128599	20.0231
rs8049443	C	T	-0.361	0.08062	7.551e-06	g_Gardnerella	0.0128608	20.0246
rs138933443	A	G	0.6063	0.1354	8.118e-06	s_Treponema_denticola	0.0128611	20.025
rs148242498	A	G	-0.3456	0.07718	8.093e-06	s_Clostridium_perfringens	0.0128611	20.025
rs185451785	G	A	0.7993	0.1785	7.496e-06	o_Caulobacterales	0.0128612	20.0253
rs117079972	G	C	-0.8499	0.1898	7.52e-06	s_Ruminococcus_flavefaciens	0.0128612	20.0253
rs13236625	G	A	0.3796	0.08477	7.515e-06	s_Bifidobacterium_angulatum	0.012862	20.0264
rs17057950	T	C	-0.06417	0.01433	8.155e-06	MF0026:tyrosine_degradation_I	0.0128621	20.0266
rs9749195	C	T	0.3526	0.07874	7.548e-06	g_Achromobacter	0.0128621	20.0267
rs12883408	T	C	0.2222	0.04962	8.106e-06	g_Abiotrophia	0.0128622	20.0267
rs183823349	A	G	-0.1081	0.02414	7.993e-06	MF0047:glutamine_degradation_II	0.0128622	20.0268
rs113233734	C	T	-0.1197	0.02673	8.163e-06	MF0103:mucin_degradation	0.0128626	20.0274
rs143505369	T	G	-0.5638	0.1259	8.02e-06	MF0037:leucine_degradation	0.0128629	20.0278
rs12110199	T	C	0.5132	0.1146	7.549e-06	s_Enterobacter_asburiae	0.012863	20.0281
rs1499934	A	T	-0.2871	0.06411	8.101e-06	s_Alistipes_shahii	0.0128633	20.0286
rs7479220	A	T	-0.3103	0.06929	8.087e-06	g_Mitsuokella	0.0128636	20.0289
rs11525761	G	C	-0.3528	0.07878	8.067e-06	s_unclassified_Lachnospiraceae_bacterium_9_1_43BFAA	0.0128636	20.0291
rs201878463	G	T	1.043	0.2329	8.098e-06	s_Salmonella_enterica	0.0128638	20.0293
rs9538347	A	G	0.3284	0.07333	8.058e-06	s_Prevotella_disiens	0.0128642	20.0299
rs141519002	A	G	-0.8245	0.1841	8.088e-06	g_Treponema	0.0128651	20.0313
rs75854992	G	A	0.1984	0.0443	8.086e-06	MF0087:acetyl-CoA_to_crotonyl-CoA	0.0128651	20.0314
rs289727	C	T	0.6279	0.1402	7.495e-06	s_Methylobacillus_flagellatus	0.0128654	20.0318
rs141100851	C	A	-0.08617	0.01924	8.108e-06	MF0017:galactose_degradation	0.0128659	20.0326
rs187025858	T	G	0.5182	0.1157	8.081e-06	s_Streptococcus_pneumoniae	0.0128666	20.0338
rs1274412	C	A	-0.03734	0.008337	8.092e-06	MF0006:lactose_degradation	0.0128667	20.0338
rs184637132	T	A	-0.8577	0.1915	8.067e-06	s_Peptoniphilus_lacrimalis	0.0128668	20.034
rs12030982	G	A	-0.9249	0.2065	8.049e-06	f_Staphylococcaceae	0.0128673	20.0348
rs79408996	T	C	-0.8613	0.1923	7.472e-06	f_Pseudomonadaceae	0.0128673	20.0348
rs73414402	A	G	0.5218	0.1165	7.998e-06	s_Coprococcus_eutactus	0.0128675	20.0351
rs11932031	A	G	0.1427	0.03186	8.121e-06	s_unclassified_Ruminococcaceae_bacterium_D16	0.0128675	20.0351
rs67069810	A	G	-0.1728	0.03858	8.061e-06	s_Bacteroides_salanitronis	0.0128677	20.0354
rs150704021	A	G	0.5227	0.1167	7.98e-06	s_Prevotella_oris	0.0128677	20.0354
rs74539114	T	C	0.374	0.0835	8.061e-06	s_Eubacterium_siraeum	0.0128679	20.0357
rs9612000	T	C	0.3349	0.07477	7.503e-06	g_Acetivibrio	0.012868	20.036
rs76739072	G	T	1.35	0.3014	7.487e-06	s_Leuconostoc_mesenteroides	0.0128682	20.0362
rs74508238	A	C	0.5254	0.1173	8.105e-06	f_Lachnospiraceae	0.0128683	20.0364
rs80030966	A	G	0.6898	0.154	8.105e-06	g_Turicibacter	0.0128689	20.0373
rs146782107	C	T	0.1501	0.03351	7.984e-06	o_Actinomycetales	0.0128691	20.0377
rs4869590	T	C	0.2164	0.04831	8.059e-06	MF0079:lactate_consumption_I	0.0128699	20.039
rs76155799	C	T	-0.796	0.1777	8.065e-06	g_Mobiluncus	0.0128702	20.0395
rs1877721	G	C	-0.1321	0.02949	8.036e-06	g_Dorea	0.0128704	20.0397
rs189834455	T	C	-1.007	0.2248	7.395e-06	f_Paenibacillaceae	0.0128707	20.0402
rs76178095	C	G	-0.7929	0.177	8.025e-06	s_Coprococcus_eutactus	0.0128714	20.0413
rs78535428	T	C	0.0551	0.0123	8.075e-06	MF0075:acetate_to_acetyl-CoA	0.0128715	20.0414
rs62150290	A	G	0.6397	0.1428	8.042e-06	s_Eubacterium_dolichum	0.0128716	20.0416
rs7518519	A	C	0.1313	0.02931	8.07e-06	MF0025:tryptophan_degradation	0.0128716	20.0416
rs3113694	C	T	0.3298	0.07362	7.468e-06	g_Pectobacterium	0.012872	20.0422
rs8083425	A	C	-0.3509	0.07833	7.478e-06	f_Succinivibrionaceae	0.012872	20.0422
rs7979532	T	C	-0.08086	0.01805	7.988e-06	MF0011:sucrose_degradation_II	0.0128721	20.0423
rs112257321	T	C	-0.338	0.07545	8.011e-06	s_Bacteroides_salanitronis	0.0128721	20.0424
rs12358381	T	C	0.3811	0.08507	7.493e-06	s_Prevotella_melaninogenica	0.0128724	20.0429
rs13089329	C	A	-0.1714	0.03826	8.024e-06	MF0007:lactose_and_galactose_degradation	0.0128726	20.0432
rs143179034	T	C	-1.559	0.348	8.071e-06	s_Haemophilus_pittmaniae	0.0128727	20.0433
rs140082459	G	A	1.025	0.2288	8.07e-06	g_Porphyromonas	0.0128727	20.0434
rs12130987	T	C	0.06142	0.01371	8.028e-06	MF0033:alanine_degradation_I	0.012873	20.0438
rs151308067	C	T	0.827	0.1846	7.996e-06	s_Salmonella_enterica	0.0128731	20.0439
rs10780424	A	G	0.5591	0.1248	8.092e-06	s_Salmonella_enterica	0.0128731	20.044
rs143377873	G	T	-1.275	0.2846	8.06e-06	s_Peptoniphilus_lacrimalis	0.0128732	20.0441
rs1010995	A	G	0.4002	0.08933	8.024e-06	s_Megasphaera_elsdenii	0.0128734	20.0445
rs4954518	T	G	-0.2895	0.06462	8.046e-06	f_Acidaminococcaceae	0.0128735	20.0446
rs77585332	T	G	0.8866	0.1979	8.021e-06	s_Eubacterium_siraeum	0.0128735	20.0447
rs16842924	C	T	-0.5748	0.1283	7.941e-06	f_Sutterellaceae	0.012874	20.0454
rs187842820	A	G	0.4202	0.09379	8.016e-06	s_Eubacterium_dolichum	0.0128746	20.0463
rs75871013	T	C	-0.3297	0.07359	8.023e-06	s_Lachnospiraceae_oral_taxon_107	0.0128746	20.0464
rs79798038	A	G	0.4991	0.1114	8.015e-06	MF0100:methanogenesis_from_carbon_dioxide	0.0128747	20.0466
rs145810058	C	T	-0.6698	0.1495	8.023e-06	g_Paraprevotella	0.0128748	20.0467
rs10799350	G	A	0.2056	0.04589	8.02e-06	s_Bacteroides_finegoldii	0.0128749	20.0468
rs148015511	C	T	-0.2931	0.06542	8.017e-06	MF0092:lactate_production	0.0128749	20.0468
rs77197068	A	G	-1.388	0.3098	7.955e-06	s_unclassified_Alistipes_sp._HGB5	0.0128751	20.0471
rs12686170	T	A	-0.3884	0.08669	8.017e-06	s_Streptococcus_mutans	0.0128752	20.0473
rs2747093	A	G	-0.1164	0.02598	8.016e-06	s_Clostridium_saccharolyticum	0.0128754	20.0476
rs117297408	T	C	0.5708	0.1274	8.021e-06	s_unclassified_Clostridium_sp._HGF2	0.0128754	20.0477
rs4303373	C	T	0.3359	0.07497	7.459e-06	s_Prevotella_pallens	0.0128759	20.0484
rs375573179	A	C	-0.2363	0.05274	8.028e-06	MF0061:glycerol_degradation_II	0.012876	20.0485
rs12058604	C	T	0.4718	0.1053	7.513e-06	s_Leuconostoc_mesenteroides	0.0128763	20.0491
rs12659432	T	C	-1.117	0.2493	7.968e-06	g_Vibrio	0.0128764	20.0492
rs9946354	G	A	0.7402	0.1652	7.413e-06	g_Kingella	0.0128769	20.05
rs10979811	A	C	-0.2036	0.04544	7.981e-06	s_Ruminococcus_obeum	0.0128769	20.05
rs16992177	A	G	0.343	0.07655	7.972e-06	s_unclassified_Erysipelotrichaceae_bacterium_3_1_53	0.0128775	20.0509
rs2584290	G	A	-0.34	0.07588	7.427e-06	s_Fusobacterium_varium	0.0128776	20.0511
rs3745373	A	C	-0.3262	0.0728	7.991e-06	s_Butyrivibrio_crossotus	0.0128777	20.0512
rs116902097	C	A	1.864	0.416	8.019e-06	s_Prevotella_denticola	0.0128777	20.0512
rs10965204	A	G	0.3724	0.08311	7.458e-06	g_Lawsonia	0.0128779	20.0516
rs35442838	A	T	0.479	0.1069	8.009e-06	g_Sutterella	0.012878	20.0517
rs189150198	T	G	-0.1325	0.02957	8.023e-06	MF0075:acetate_to_acetyl-CoA	0.0128784	20.0523
rs1467993	T	C	-0.3483	0.07773	7.42e-06	g_Acidovorax	0.0128784	20.0523
rs75182026	T	C	0.5749	0.1283	7.995e-06	g_Citrobacter	0.0128784	20.0524
rs146630818	C	A	-0.505	0.1127	8.02e-06	MF0040:proline_degradation	0.0128785	20.0526
rs150571252	A	G	0.4826	0.1077	7.4e-06	f_Succinivibrionaceae	0.0128788	20.053
rs4764979	T	G	0.04826	0.01077	8.026e-06	MF0022:galacturonate_degradation_I	0.0128788	20.053
rs12761761	T	C	-0.4835	0.1079	7.503e-06	f_Peptococcaceae	0.012879	20.0533
rs146342906	T	A	0.4723	0.1054	8.017e-06	g_Roseburia	0.0128791	20.0535
rs17642724	A	C	0.3674	0.08199	7.993e-06	g_Megasphaera	0.0128792	20.0536
rs2303389	C	T	-0.4214	0.09404	7.971e-06	s_Bacteroides_salanitronis	0.0128794	20.0539
rs80350351	T	A	0.06278	0.01401	7.931e-06	MF0088:butyrate_production_I	0.0128795	20.054
rs77890581	A	G	-0.4862	0.1085	7.931e-06	g_Paraprevotella	0.0128796	20.0542
rs78925264	C	T	-0.19	0.0424	7.975e-06	MF0089:butyrate_production_II	0.0128797	20.0544
rs7029388	G	T	-0.2427	0.05416	8e-06	s_Actinomyces_odontolyticus	0.0128799	20.0548
rs117408584	A	C	0.976	0.2178	7.439e-06	s_Aggregatibacter_aphrophilus	0.01288	20.0548
rs1371843	T	A	0.2384	0.0532	7.973e-06	s_Roseburia_intestinalis	0.0128801	20.0551
rs59111874	A	G	-0.3529	0.07875	7.981e-06	s_Eubacterium_ventriosum	0.0128805	20.0557
rs139858223	C	T	0.9281	0.2071	7.419e-06	g_Selenomonas	0.0128813	20.0569
rs74950141	C	T	1.292	0.2883	7.956e-06	g_Mitsuokella	0.0128815	20.0572
rs5978	A	G	-0.443	0.09885	7.413e-06	s_Lactobacillus_casei	0.012882	20.0581
rs6945249	G	T	0.3354	0.07484	7.42e-06	g_Pantoea	0.0128822	20.0583
rs369431606	T	G	1.046	0.2334	7.921e-06	s_Eubacterium_biforme	0.0128823	20.0584
rs6035772	T	C	0.1327	0.02961	7.982e-06	g_Dorea	0.0128824	20.0586
rs111845417	A	G	0.7184	0.1603	8.006e-06	s_Streptococcus_vestibularis	0.0128824	20.0586
rs1326155	T	G	0.2598	0.05797	7.961e-06	c_Betaproteobacteria	0.0128826	20.0589
rs12625635	T	C	-0.8663	0.1933	7.967e-06	s_Prevotella_timonensis	0.0128826	20.0589
rs376458571	G	A	-0.4885	0.109	7.964e-06	o_Erysipelotrichales	0.0128827	20.0591
rs8093150	G	T	0.5136	0.1146	7.922e-06	s_Desulfovibrio_piger	0.0128828	20.0593
rs149891651	A	G	-0.3969	0.08856	7.972e-06	MF0069:NADH:ferredoxin_oxidoreductase	0.012883	20.0596
rs2764817	G	C	0.5275	0.1177	7.369e-06	s_Clostridium_butyricum	0.0128831	20.0598
rs74966497	G	C	0.9815	0.219	7.957e-06	s_Peptoniphilus_lacrimalis	0.0128832	20.0598
rs180870882	A	G	-0.4299	0.09592	7.951e-06	o_Clostridiales	0.0128839	20.061
rs118188347	T	C	0.2245	0.05009	7.961e-06	s_Enterococcus_faecium	0.0128843	20.0616
rs10807971	A	G	-0.1328	0.02963	7.93e-06	MF0095:propionate_production_III	0.0128843	20.0617
rs117101328	T	C	0.476	0.1062	7.961e-06	s_Ruminococcus_torques	0.0128853	20.0632
rs58212427	G	A	-0.502	0.112	7.94e-06	g_Subdoligranulum	0.0128855	20.0635
rs78036214	T	C	0.3579	0.07985	7.941e-06	s_Gemella_sanguinis	0.0128855	20.0636
rs9322083	T	A	0.04648	0.01037	7.984e-06	MF0014:arabinose_degradation	0.0128856	20.0637
rs17560970	T	C	-0.3393	0.0757	7.372e-06	g_Pantoea	0.0128856	20.0637
rs148426591	C	T	0.6042	0.1348	7.903e-06	f_Clostridiales_Family_XI._Incertae_Sedis	0.0128858	20.064
rs79771308	T	C	0.9081	0.2026	7.976e-06	g_Peptoniphilus	0.012886	20.0643
rs2270924	A	T	0.2528	0.0564	7.971e-06	s_unclassified_Clostridium_sp._L2-50	0.0128862	20.0646
rs7277157	C	T	0.2541	0.05669	7.924e-06	s_Parabacteroides_merdae	0.0128862	20.0647
rs9427025	T	C	-0.6961	0.1553	7.358e-06	f_Succinivibrionaceae	0.0128863	20.0648
rs12975196	A	C	0.3827	0.08538	7.377e-06	s_Prevotella_pallens	0.0128864	20.065
rs186968698	T	G	0.1065	0.02376	7.965e-06	MF0054:arginine_degradation_IV	0.0128865	20.0651
rs148855284	T	C	0.5204	0.1161	7.914e-06	s_Streptococcus_pneumoniae	0.0128866	20.0653
rs11104969	T	G	0.3793	0.08462	7.938e-06	f_Peptostreptococcaceae	0.0128869	20.0657
rs117756138	T	G	-0.4131	0.09216	7.924e-06	MF0046:glutamine_degradation_I	0.0128871	20.066
rs4886035	C	T	0.2057	0.04589	7.948e-06	s_Streptococcus_mitis	0.0128873	20.0663
rs2904727	C	A	-0.2642	0.05894	7.936e-06	s_unclassified_Streptococcus_sp._C150	0.0128876	20.0669
rs187362495	G	A	0.7441	0.166	7.907e-06	s_Porphyromonas_asaccharolytica	0.0128877	20.067
rs138024067	T	C	-0.7831	0.1747	7.415e-06	s_Peptoniphilus_harei	0.0128877	20.0671
rs11680545	G	A	0.3881	0.08658	7.948e-06	g_Turicibacter	0.0128878	20.0672
rs117378016	C	T	-0.7208	0.1608	7.37e-06	s_Leuconostoc_mesenteroides	0.012888	20.0675
rs6972155	C	A	0.5034	0.1123	7.407e-06	s_Enterobacter_asburiae	0.0128883	20.0679
rs150306086	A	C	0.6594	0.1471	7.921e-06	s_Streptococcus_gordonii	0.0128884	20.0682
rs1112226	A	G	-0.211	0.04707	7.94e-06	g_Faecalibacterium	0.0128886	20.0684
rs35626776	T	C	-0.4225	0.09425	7.352e-06	g_Paenibacillus	0.012889	20.069
rs6452509	T	C	-0.182	0.0406	7.903e-06	MF0092:lactate_production	0.012889	20.069
rs4719657	T	C	0.6379	0.1423	7.898e-06	s_Prevotella_copri	0.0128891	20.0692
rs72944314	A	C	0.7688	0.1715	7.888e-06	f_Lactobacillaceae	0.0128892	20.0694
rs11914064	A	G	0.4568	0.1019	7.377e-06	g_Acidovorax	0.0128894	20.0696
rs7244264	G	A	0.2024	0.04515	7.951e-06	MF0002:fructan_degradation	0.0128894	20.0697
rs7792176	T	C	0.342	0.07629	7.352e-06	g_Serratia	0.0128897	20.0702
rs77582756	A	G	-0.0352	0.007852	7.925e-06	MF0068:glycolysis_(pay-off_phase)	0.01289	20.0706
rs13405426	C	A	1.006	0.2244	7.827e-06	f_Acidaminococcaceae	0.0128907	20.0718
rs10934082	A	C	0.2758	0.06152	7.892e-06	f_Clostridiales_Family_XI._Incertae_Sedis	0.0128909	20.072
rs6549877	A	G	0.3105	0.06926	7.935e-06	s_Eubacterium_biforme	0.0128909	20.0721
rs117062965	T	A	0.5308	0.1184	7.297e-06	s_Lactobacillus_crispatus	0.012891	20.0721
rs2231527	T	C	0.1661	0.03705	7.89e-06	s_Bacteroides_ovatus	0.0128911	20.0723
rs8009925	A	C	-0.08675	0.01935	7.874e-06	MF0011:sucrose_degradation_II	0.0128915	20.073
rs7461128	C	A	-0.5613	0.1252	7.908e-06	s_Prevotella_denticola	0.0128916	20.0732
rs77500531	G	A	0.7496	0.1672	7.931e-06	s_Phascolarctobacterium_succinatutens	0.0128918	20.0734
rs6584410	C	T	-0.03566	0.007954	7.886e-06	MF0006:lactose_degradation	0.0128919	20.0737
rs11124343	A	G	0.1983	0.04423	7.896e-06	s_Campylobacter_jejuni	0.0128925	20.0746
rs2904727	C	A	-0.2682	0.05982	7.888e-06	s_Streptococcus_salivarius	0.0128929	20.0752
rs74516960	C	T	-0.7725	0.1723	7.855e-06	o_Spirochaetales	0.0128929	20.0753
rs6940377	G	T	0.2157	0.04811	7.917e-06	s_unclassified_Lachnospiraceae_bacterium_3_1_57FAA_CT1	0.012893	20.0754
rs8056465	C	G	-0.283	0.06312	7.914e-06	MF0079:lactate_consumption_I	0.0128933	20.0759
rs12971743	A	G	-0.5582	0.1245	7.333e-06	s_Acidaminococcus_intestini	0.0128934	20.076
rs9903872	C	T	0.3347	0.07465	7.308e-06	s_Acinetobacter_haemolyticus	0.0128937	20.0765
rs2003549	T	C	-0.738	0.1646	7.949e-06	MF0100:methanogenesis_from_carbon_dioxide	0.0128937	20.0765
rs1011182	A	G	0.2388	0.05326	7.906e-06	MF0070:pentose_phosphate_pathway_(oxidative_phase)	0.0128941	20.0771
rs2915846	G	A	-0.3404	0.07592	7.9e-06	s_Peptostreptococcus_stomatis	0.0128941	20.0771
rs4459991	G	A	-0.4672	0.1042	7.819e-06	s_Eubacterium_dolichum	0.0128942	20.0773
rs6757256	G	A	0.3057	0.06818	7.894e-06	MF0084:succinate_conversion_to_propionate	0.0128944	20.0776
rs12667073	A	G	0.3652	0.08145	7.344e-06	o_Alteromonadales	0.0128945	20.0777
rs59514998	G	A	0.4056	0.09046	7.875e-06	f_Bacillaceae	0.0128946	20.0779
rs117157490	A	G	-0.1607	0.03584	7.871e-06	MF0029:aspartate_degradation_II	0.012895	20.0785
rs138199689	A	G	-0.3362	0.07498	7.906e-06	o_Bacillales	0.0128952	20.0789
rs9883236	A	T	0.4118	0.09184	7.867e-06	s_Bacteroides_plebeius	0.0128954	20.0791
rs6419481	T	C	-0.3662	0.08167	7.321e-06	s_Prevotella_dentalis	0.0128954	20.0792
rs35434586	T	C	0.5717	0.1275	7.927e-06	f_Bifidobacteriaceae	0.0128956	20.0794
rs60826838	A	G	-0.3041	0.06782	7.892e-06	MF0079:lactate_consumption_I	0.0128956	20.0795
rs25533	G	A	0.1877	0.04186	7.904e-06	f_Actinomycetaceae	0.012896	20.0801
rs75099124	A	G	0.9246	0.2062	7.366e-06	s_Aggregatibacter_aphrophilus	0.012896	20.0801
rs35613520	T	G	-0.1082	0.02413	7.863e-06	MF0090:ethanol_production_I	0.0128963	20.0805
rs76648251	G	C	-0.2629	0.05863	7.86e-06	MF0058:lysine_degradation_II	0.0128963	20.0806
rs12450312	A	T	0.3403	0.07589	7.291e-06	s_Staphylococcus_aureus	0.0128967	20.0812
rs936788	C	T	-0.1004	0.02239	7.823e-06	MF0055:arginine_degradation_V	0.0128968	20.0814
rs190868986	T	C	-0.8547	0.1906	7.852e-06	s_Faecalibacterium_prausnitzii	0.0128975	20.0825
rs12983469	G	A	0.01983	0.004422	7.861e-06	MF0068:glycolysis_(pay-off_phase)	0.0128983	20.0837
rs6852407	A	G	-0.7619	0.1699	7.833e-06	g_Faecalibacterium	0.0128983	20.0837
rs1780427	T	A	-0.3397	0.07575	7.313e-06	s_Neisseria_mucosa	0.0128988	20.0845
rs75291978	C	T	0.278	0.06199	7.825e-06	s_Bacteroides_thetaiotaomicron	0.0128994	20.0855
rs117738894	G	A	0.6117	0.1364	7.848e-06	g_Vibrio	0.0128994	20.0855
rs156700	T	G	-0.4094	0.09129	7.864e-06	s_Collinsella_aerofaciens	0.0128995	20.0856
rs138644587	A	G	1.149	0.2562	7.805e-06	s_Desulfovibrio_piger	0.0129004	20.0871
rs9973670	G	T	-0.3669	0.08181	7.843e-06	MF0100:methanogenesis_from_carbon_dioxide	0.0129005	20.0871
rs1124067	T	C	-0.8696	0.1939	7.814e-06	s_Enterobacter_cloacae	0.0129005	20.0872
rs17671355	A	C	0.2211	0.0493	7.863e-06	s_Eubacterium_rectale	0.0129005	20.0872
rs1365679	T	A	-0.6198	0.1382	7.256e-06	s_Methylobacillus_flagellatus	0.0129006	20.0873
rs34971488	A	G	-0.6557	0.1462	7.293e-06	s_Peptoniphilus_duerdenii	0.0129014	20.0887
rs355591	C	T	0.3148	0.07019	7.838e-06	s_Eubacterium_hallii	0.0129015	20.0888
rs2471851	C	A	0.2434	0.05427	7.812e-06	s_Coprococcus_eutactus	0.0129016	20.0889
rs12340308	T	C	-0.0675	0.01505	7.838e-06	MF0061:glycerol_degradation_II	0.012902	20.0895
rs6852407	A	G	-0.784	0.1748	7.795e-06	s_Faecalibacterium_prausnitzii	0.0129024	20.0902
rs60175562	G	C	2.143	0.4778	7.812e-06	s_Desulfovibrio_piger	0.0129025	20.0903
rs4477642	A	G	-0.3472	0.07741	7.271e-06	g_Serratia	0.0129029	20.091
rs34325921	G	A	-0.03655	0.008149	7.844e-06	MF0013:allose_degradation	0.0129029	20.091
rs146144698	G	T	1.063	0.237	7.801e-06	s_Mitsuokella_multacida	0.012903	20.0912
rs12938321	A	G	-0.3198	0.0713	7.814e-06	s_Holdemania_filiformis	0.0129032	20.0915
rs34599516	A	C	-0.07643	0.01704	7.859e-06	MF0061:glycerol_degradation_II	0.0129036	20.092
rs34600936	G	C	-0.3364	0.075	7.273e-06	s_Neisseria_flavescens	0.0129036	20.0921
rs1362157	C	T	-0.719	0.1603	7.846e-06	s_Parasutterella_excrementihominis	0.0129036	20.0921
rs34315362	T	C	0.3456	0.07705	7.29e-06	s_Ruminococcus_flavefaciens	0.012904	20.0927
rs9804990	T	C	-0.4102	0.09145	7.822e-06	s_Prevotella_timonensis	0.0129046	20.0937
rs12481562	T	C	0.3501	0.07805	7.274e-06	s_Lactobacillus_casei	0.012905	20.0943
rs7917257	T	C	-0.2215	0.04938	7.843e-06	s_Actinomyces_odontolyticus	0.0129052	20.0947
rs138063773	G	C	0.9218	0.2055	7.849e-06	s_Streptococcus_parasanguinis	0.0129054	20.0949
rs75972977	A	T	-0.3131	0.0698	7.837e-06	s_Clostridium_bartlettii	0.0129055	20.0951
rs77920299	T	G	-0.198	0.04414	7.777e-06	s_unclassified_Coprobacillus_sp._29_1	0.0129058	20.0956
rs35343201	TAGAG	GAGAG	0.379	0.08449	7.834e-06	g_Vibrio	0.0129059	20.0957
rs73548775	C	T	-0.4222	0.09412	7.822e-06	g_Gemella	0.012906	20.0959
rs74730948	C	T	0.4571	0.1019	7.859e-06	s_Bacteroides_dorei	0.0129061	20.096
rs117224499	T	C	-0.1025	0.02285	7.796e-06	MF0049:threonine_degradation_I	0.0129061	20.096
rs140118015	A	G	-0.1553	0.03462	7.792e-06	MF0103:mucin_degradation	0.0129065	20.0967
rs1035742	T	C	-0.3696	0.08239	7.264e-06	p_Fibrobacteres	0.0129073	20.0979
rs2874902	C	A	-0.5132	0.1144	7.736e-06	g_Tannerella	0.0129075	20.0982
rs12026027	C	A	-0.175	0.03901	7.8e-06	s_Ruminococcus_obeum	0.0129075	20.0983
rs3819299	G	T	-0.7245	0.1615	7.79e-06	s_Prevotella_bivia	0.0129078	20.0987
rs12151441	C	T	-0.3645	0.08125	7.812e-06	s_Bilophila_wadsworthia	0.0129082	20.0994
rs146703569	C	T	-0.2375	0.05294	7.757e-06	MF0077:formate_conversion	0.0129086	20.0999
rs75030757	C	T	0.02934	0.00654	7.809e-06	MF0044:cysteine_degradation_I	0.0129087	20.1002
rs11987584	T	C	-0.1406	0.03134	7.789e-06	o_Actinomycetales	0.012909	20.1005
rs11036222	C	T	-0.1524	0.03397	7.827e-06	MF0064:triacylglycerol_degradation	0.0129091	20.1008
rs77995782	G	C	-0.08874	0.01978	7.83e-06	MF0077:formate_conversion	0.0129094	20.1012
rs11736451	G	A	-0.3961	0.08829	7.26e-06	s_Lactobacillus_fermentum	0.0129094	20.1012
rs181886256	T	G	-0.1581	0.03524	7.789e-06	MF0001:arabinoxylan_degradation	0.0129095	20.1014
rs77387531	T	C	0.5276	0.1176	7.254e-06	s_Ruminococcus_flavefaciens	0.0129096	20.1016
rs77237323	A	C	-0.5617	0.1252	7.831e-06	f_Bacillaceae	0.0129098	20.1018
rs6568510	C	T	0.4373	0.09747	7.802e-06	g_Shuttleworthia	0.0129103	20.1026
rs17574989	C	T	-0.4684	0.1044	7.798e-06	MF0025:tryptophan_degradation	0.0129107	20.1033
rs72748410	A	G	-0.1171	0.0261	7.822e-06	MF0037:leucine_degradation	0.0129107	20.1033
rs79273706	G	A	-0.7044	0.157	7.227e-06	s_Shewanella_putrefaciens	0.0129109	20.1036
rs117539839	C	A	0.7044	0.157	7.762e-06	s_unclassified_Lachnospiraceae_bacterium_2_1_46FAA	0.0129109	20.1036
rs11026007	G	A	0.4025	0.08971	7.772e-06	s_unclassified_Streptococcus_sp._C150	0.0129112	20.1041
rs2247578	G	A	0.3588	0.07997	7.247e-06	s_Porphyromonas_endodontalis	0.0129112	20.1042
rs74290465	G	A	0.4165	0.09283	7.782e-06	s_Oribacterium_sinus	0.0129113	20.1043
rs149387249	G	A	0.5761	0.1284	7.756e-06	s_Eubacterium_biforme	0.0129117	20.1049
rs150766090	ACTG	CCTG	-0.4026	0.08973	7.779e-06	o_Campylobacterales	0.0129119	20.1052
rs186611361	A	G	-0.4783	0.1066	7.739e-06	MF0079:lactate_consumption_I	0.0129123	20.1058
rs72997841	T	G	0.3878	0.08643	7.767e-06	MF0052:arginine_degradation_II	0.0129123	20.1058
rs1983746	C	T	0.1504	0.03352	7.741e-06	s_Lachnospiraceae_oral_taxon_107	0.0129123	20.1059
rs10495351	T	C	0.4456	0.09931	7.767e-06	s_Bifidobacterium_breve	0.0129128	20.1066
rs10919332	C	A	0.3411	0.07602	7.248e-06	f_Aeromonadaceae	0.0129129	20.1068
rs143205989	A	G	0.9001	0.2006	7.744e-06	g_Peptoniphilus	0.0129133	20.1074
rs2150375	T	A	-0.4317	0.09621	7.789e-06	s_unclassified_Citrobacter_sp._30_2	0.0129134	20.1075
rs145272819	T	C	-0.3215	0.07165	7.732e-06	s_Pseudoflavonifractor_capillosus	0.0129136	20.1078
rs62285735	C	T	-0.2419	0.05391	7.728e-06	s_unclassified_Lachnospiraceae_bacterium_2_1_46FAA	0.0129137	20.108
rs138594793	G	A	0.7386	0.1646	7.797e-06	s_Prevotella_buccae	0.0129144	20.1092
rs10422333	C	T	0.2131	0.04749	7.78e-06	s_Eubacterium_hallii	0.0129145	20.1093
rs116736941	C	T	0.6915	0.1541	7.73e-06	s_Bacteroides_plebeius	0.012915	20.1101
rs60941389	T	A	-0.2263	0.05043	7.733e-06	MF0072:pyruvate_dehydrogenase_complex	0.0129154	20.1107
rs10920314	C	T	0.5017	0.1118	7.197e-06	s_Porphyromonas_gingivalis	0.0129158	20.1113
rs11660421	T	C	-0.3612	0.08049	7.219e-06	g_Methylobacillus	0.012916	20.1116
rs34187118	T	C	-0.2986	0.06654	7.737e-06	s_Bacteroides_pectinophilus	0.012916	20.1117
rs6501741	G	T	0.1909	0.04254	7.796e-06	s_Clostridium_bartlettii	0.0129161	20.1119
rs8107864	C	T	-0.187	0.04167	7.75e-06	s_Eubacterium_ventriosum	0.0129167	20.1128
rs6494906	C	A	-0.4043	0.09009	7.215e-06	g_Filifactor	0.0129172	20.1136
rs13004470	T	C	0.2199	0.049	7.702e-06	p_Proteobacteria	0.0129173	20.1138
rs79327079	A	G	-0.6449	0.1437	7.785e-06	s_Bacteroides_salanitronis	0.0129177	20.1144
rs11073915	A	G	0.1275	0.02841	7.737e-06	o_Actinomycetales	0.0129179	20.1147
rs7848215	T	C	-0.1481	0.033	7.734e-06	MF0055:arginine_degradation_V	0.012918	20.1149
rs73548775	C	T	-0.4663	0.1039	7.67e-06	s_Gemella_sanguinis	0.0129186	20.1157
rs146322287	A	G	-0.5601	0.1248	7.705e-06	s_Streptococcus_parasanguinis	0.0129186	20.1158
rs76386562	T	C	1.179	0.2627	7.795e-06	p_Lentisphaerae	0.0129188	20.1161
rs2011404	T	C	0.9986	0.2225	7.738e-06	s_Megasphaera_micronuciformis	0.0129192	20.1168
rs74667313	G	C	-0.07172	0.01598	7.766e-06	MF0078:lactaldehyde_degradation	0.0129194	20.117
rs7116096	T	C	0.3345	0.07453	7.197e-06	s_Enterobacter_asburiae	0.0129194	20.1171
rs117557266	A	G	-0.04744	0.01057	7.702e-06	MF0033:alanine_degradation_I	0.0129197	20.1175
rs201878463	G	T	1.026	0.2286	7.722e-06	g_Salmonella	0.0129198	20.1177
rs117101337	T	C	-0.1276	0.02843	7.797e-06	MF0035:glycine_degradation	0.01292	20.1179
rs76713401	G	A	0.478	0.1065	7.737e-06	f_Bifidobacteriaceae	0.0129202	20.1183
rs112427081	A	G	0.2276	0.05071	7.722e-06	s_Bacteroides_pectinophilus	0.0129202	20.1184
rs11142504	A	G	-0.5368	0.1196	7.662e-06	s_Clostridium_methylpentosum	0.0129204	20.1186
rs117866960	G	C	0.8299	0.1849	7.738e-06	s_Bifidobacterium_animalis	0.0129208	20.1193
rs1241712	T	A	-0.38	0.08466	7.189e-06	s_Vibrio_furnissii	0.0129218	20.1208
rs76758094	C	A	-0.3958	0.08818	7.706e-06	f_Enterobacteriaceae	0.0129218	20.1209
rs117025951	T	C	-1.843	0.4106	7.713e-06	s_Collinsella_aerofaciens	0.0129219	20.1209
rs7547655	A	G	-0.1865	0.04155	7.709e-06	o_Campylobacterales	0.012922	20.1211
rs143981610	T	C	0.4205	0.09368	7.146e-06	g_Selenomonas	0.0129226	20.1221
rs1089800	G	A	-0.4306	0.09593	7.162e-06	s_Collinsella_stercoris	0.0129227	20.1222
rs147415220	A	C	1.453	0.3237	7.682e-06	s_unclassified_Citrobacter_sp._30_2	0.0129229	20.1225
rs747618	T	C	0.2656	0.05917	7.698e-06	c_Negativicutes	0.0129231	20.1228
rs6764647	A	G	-0.5409	0.1205	7.689e-06	s_Prevotella_buccae	0.0129233	20.1231
rs55886014	G	A	-0.1471	0.03277	7.718e-06	s_unclassified_Ruminococcaceae_bacterium_D16	0.0129236	20.1237
rs10514887	A	G	0.628	0.1399	7.183e-06	s_Streptococcus_constellatus	0.012924	20.1242
rs78754514	T	C	0.9557	0.2129	7.697e-06	s_Coprococcus_eutactus	0.0129242	20.1246
rs76551332	G	A	-0.4291	0.09559	7.144e-06	o_Thermoanaerobacterales	0.0129242	20.1246
rs7176287	G	A	-0.6518	0.1452	7.709e-06	c_Negativicutes	0.0129243	20.1248
rs59787185	T	C	0.4331	0.09648	7.143e-06	s_Neisseria_mucosa	0.0129245	20.1251
rs203408	T	C	-0.5315	0.1184	7.689e-06	s_Eubacterium_saburreum	0.0129245	20.1251
rs1395394	T	A	0.3378	0.07525	7.136e-06	s_Achromobacter_piechaudii	0.0129246	20.1253
rs79430346	T	C	-0.09831	0.0219	7.722e-06	MF0054:arginine_degradation_IV	0.0129247	20.1253
rs4777624	A	T	0.3892	0.0867	7.703e-06	s_Eubacterium_saburreum	0.0129247	20.1253
rs72644831	A	G	0.08624	0.01921	7.662e-06	MF0011:sucrose_degradation_II	0.0129263	20.1279
rs4867035	A	G	-0.3077	0.06854	7.686e-06	g_Phascolarctobacterium	0.0129264	20.1281
rs2073184	G	A	-0.1319	0.02938	7.692e-06	s_Blautia_hydrogenotrophica	0.012927	20.129
rs4076547	T	C	0.4265	0.095	7.672e-06	f_Prevotellaceae	0.0129271	20.1292
rs13078741	T	C	0.9639	0.2147	7.694e-06	p_Lentisphaerae	0.0129274	20.1296
rs9480447	T	C	0.1051	0.02341	7.687e-06	MF0092:lactate_production	0.0129275	20.1297
rs45607941	A	G	0.8611	0.1918	7.716e-06	s_Ruminococcus_gnavus	0.0129277	20.1301
rs17085691	A	G	-0.7143	0.1591	7.687e-06	s_Tannerella_forsythia	0.012928	20.1306
rs8110	G	C	0.256	0.05702	7.709e-06	o_Erysipelotrichales	0.0129281	20.1308
rs145931332	T	C	1.368	0.3047	7.603e-06	MF0100:methanogenesis_from_carbon_dioxide	0.0129282	20.1309
rs12453170	T	C	0.341	0.07595	7.126e-06	s_Lactobacillus_amylovorus	0.0129289	20.1321
rs183804206	T	C	0.3283	0.07312	7.671e-06	MF0058:lysine_degradation_II	0.0129294	20.1328
rs28371139	G	A	0.357	0.07951	7.678e-06	s_unclassified_Clostridium_sp._HGF2	0.0129301	20.1339
rs11801198	G	T	-0.2901	0.06461	7.67e-06	s_Treponema_vincentii	0.0129302	20.1341
rs4615142	C	T	0.1814	0.0404	7.643e-06	s_Enterococcus_faecium	0.0129307	20.1348
rs4835138	A	T	-0.225	0.05011	7.632e-06	s_Dorea_formicigenerans	0.0129308	20.135
rs4820687	C	T	0.4078	0.09082	7.129e-06	s_Pantoea_ananatis	0.0129312	20.1357
rs12491154	T	C	-0.1176	0.02619	7.71e-06	MF0089:butyrate_production_II	0.0129316	20.1363
rs34360232	T	C	-0.02709	0.006033	7.644e-06	MF0065:Bifidobacterium_shunt	0.0129318	20.1366
rs2926139	T	A	-0.2683	0.05975	7.664e-06	f_Veillonellaceae	0.0129322	20.1373
rs71478593	A	G	-0.5155	0.1148	7.666e-06	g_Faecalibacterium	0.0129325	20.1377
rs6908319	G	A	0.2591	0.0577	7.631e-06	s_unclassified_Lachnospiraceae_bacterium_2_1_46FAA	0.0129328	20.1381
rs76562189	T	C	-0.4715	0.105	7.667e-06	MF0046:glutamine_degradation_I	0.0129328	20.1382
rs117484106	G	A	0.3345	0.07449	7.649e-06	g_Oribacterium	0.0129331	20.1387
rs28429578	A	G	-0.3464	0.07714	7.098e-06	s_Comamonas_testosteroni	0.0129332	20.1387
rs6675388	A	G	-0.3495	0.07783	7.086e-06	g_Olsenella	0.0129333	20.1389
rs4699986	G	T	-0.1384	0.03082	7.661e-06	s_Coprococcus_catus	0.0129335	20.1392
rs755908	G	T	-0.3341	0.0744	7.087e-06	s_Achromobacter_piechaudii	0.0129335	20.1392
rs10974526	G	A	0.3738	0.08324	7.65e-06	s_Veillonella_atypica	0.0129337	20.1395
rs13091930	A	G	0.1252	0.02788	7.655e-06	MF0072:pyruvate_dehydrogenase_complex	0.0129339	20.1399
rs2864755	C	T	-0.183	0.04075	7.655e-06	o_Spirochaetales	0.0129346	20.1411
rs187553489	G	A	-0.3352	0.07464	7.637e-06	MF0015:fructose_degradation	0.0129352	20.1419
rs8126926	G	A	0.247	0.055	7.631e-06	g_Parabacteroides	0.0129353	20.1421
rs149399371	G	A	-0.5681	0.1265	7.657e-06	s_Faecalibacterium_prausnitzii	0.0129353	20.1421
rs62103641	G	A	-0.2113	0.04705	7.6e-06	s_Bacteroides_dorei	0.0129356	20.1426
rs3825582	G	C	0.878	0.1955	7.648e-06	g_Aggregatibacter	0.0129361	20.1433
rs1381297	G	A	0.2184	0.04863	7.59e-06	g_Subdoligranulum	0.0129361	20.1434
rs58225482	G	A	-0.3583	0.07978	7.596e-06	g_Dorea	0.0129364	20.1438
rs139615251	G	A	-0.7837	0.1745	7.593e-06	s_Holdemania_filiformis	0.0129365	20.1439
rs17069945	C	T	-0.6072	0.1352	7.085e-06	s_Lactobacillus_fermentum	0.0129365	20.144
rs144463362	A	G	0.2758	0.06141	7.601e-06	MF0079:lactate_consumption_I	0.0129365	20.144
rs10838205	T	C	-0.124	0.02761	7.575e-06	MF0041:valine_degradation_I	0.0129365	20.144
rs149278335	A	G	0.5587	0.1244	7.079e-06	s_Prevotella_dentalis	0.0129367	20.1443
rs12657706	G	T	0.2679	0.05965	7.589e-06	s_Ruminococcus_gnavus	0.0129369	20.1447
rs111566354	T	C	-0.07424	0.01653	7.616e-06	MF0061:glycerol_degradation_II	0.0129371	20.1449
rs117827004	C	G	1.205	0.2683	7.573e-06	MF0100:methanogenesis_from_carbon_dioxide	0.0129372	20.145
rs78977138	G	A	0.9764	0.2174	7.092e-06	s_Lactobacillus_fermentum	0.0129373	20.1452
rs77715608	A	T	-0.5951	0.1325	7.576e-06	s_Bilophila_wadsworthia	0.0129376	20.1457
rs113518721	G	T	0.3938	0.08768	7.075e-06	g_Pseudoramibacter	0.0129377	20.1458
rs11678437	T	A	0.5192	0.1156	7.66e-06	s_Prevotella_denticola	0.0129378	20.146
rs72960626	A	C	0.3298	0.07343	7.611e-06	s_Eubacterium_ventriosum	0.0129378	20.146
rs77996723	C	G	0.1126	0.02507	7.621e-06	MF0005:starch_degradation	0.0129382	20.1467
rs856218	T	C	0.1727	0.03845	7.573e-06	s_Enterococcus_faecium	0.0129389	20.1478
rs34571286	G	T	0.2213	0.04927	7.599e-06	s_Eubacterium_saburreum	0.0129391	20.148
rs140302817	T	C	0.9338	0.2079	7.085e-06	s_Fusobacterium_periodonticum	0.0129391	20.1481
rs149911449	G	A	-1.215	0.2705	7.542e-06	f_Neisseriaceae	0.0129397	20.149
rs11176923	C	A	0.2196	0.04889	7.613e-06	s_Streptococcus_sanguinis	0.0129399	20.1493
rs202165386	A	G	-0.07326	0.01631	7.566e-06	MF0008:maltose_degradation	0.0129399	20.1494
rs212291	C	T	-0.152	0.03384	7.629e-06	MF0040:proline_degradation	0.0129399	20.1494
rs35880350	T	C	-0.2987	0.0665	7.601e-06	MF0057:lysine_degradation_I	0.0129399	20.1494
rs199750400	G	C	-0.07654	0.01704	7.615e-06	MF0103:mucin_degradation	0.0129402	20.1499
rs62523149	A	G	-0.3633	0.08088	7.061e-06	s_Comamonas_testosteroni	0.0129406	20.1504
rs836832	A	G	-0.3072	0.06839	7.584e-06	s_Peptostreptococcus_stomatis	0.0129408	20.1508
rs884201	C	T	0.4748	0.1057	7.004e-06	s_Aggregatibacter_aphrophilus	0.0129412	20.1515
rs11736031	C	T	0.3714	0.08268	7.611e-06	g_Klebsiella	0.0129416	20.152
rs66922699	A	C	-0.04015	0.008938	7.595e-06	MF0073:pyruvate:ferredoxin_oxidoreductase	0.0129418	20.1523
rs118049996	C	T	-0.3551	0.07905	7.573e-06	MF0066:Entner-Doudoroff_pathway	0.012942	20.1527
rs117006501	T	C	0.889	0.1979	7.581e-06	g_Megasphaera	0.0129424	20.1533
rs654702	G	A	-0.2614	0.05819	7.59e-06	g_Paraprevotella	0.0129425	20.1535
rs58109978	G	A	-0.6042	0.1345	6.997e-06	s_Prevotella_pallens	0.0129426	20.1536
rs1385620	G	A	-0.28	0.06233	7.589e-06	MF0052:arginine_degradation_II	0.0129427	20.1538
rs75830267	G	A	-0.6361	0.1416	7.553e-06	MF0082:putrescine_degradation	0.0129428	20.1539
rs61736814	A	G	-0.08769	0.01952	7.552e-06	MF0022:galacturonate_degradation_I	0.0129433	20.1547
rs117882025	C	T	-0.07655	0.01704	7.561e-06	MF0051:arginine_degradation_I	0.0129436	20.1552
rs141769528	C	T	-0.6505	0.1448	7.597e-06	f_Bifidobacteriaceae	0.0129438	20.1555
rs1524053	A	G	0.2319	0.05162	7.542e-06	f_Coriobacteriaceae	0.012944	20.1558
rs28419013	A	T	-0.4771	0.1062	7.005e-06	g_Thermosinus	0.0129441	20.156
rs143220024	T	G	-0.04798	0.01068	7.599e-06	MF0026:tyrosine_degradation_I	0.0129444	20.1564
rs9648623	A	G	0.5499	0.1224	7.523e-06	g_Granulicatella	0.0129452	20.1576
rs7300597	T	C	0.4118	0.09166	7.547e-06	g_Granulicatella	0.0129454	20.158
rs146470888	G	C	0.5279	0.1175	7.58e-06	s_Parabacteroides_merdae	0.0129458	20.1587
rs4725016	A	G	-0.3127	0.0696	7.538e-06	g_Veillonella	0.0129461	20.1592
rs2158751	C	T	2.002	0.4456	7.556e-06	p_Verrucomicrobia	0.0129461	20.1592
rs12677997	C	T	-1.019	0.2268	7.049e-06	g_Pantoea	0.0129469	20.1603
rs75331668	A	G	-0.0638	0.0142	7.604e-06	MF0038:methionine_degradation_I	0.0129469	20.1604
rs188674643	T	G	1.152	0.2564	7.527e-06	s_Prevotella_tannerae	0.012947	20.1606
rs8060882	G	A	0.07373	0.01641	7.607e-06	MF0051:arginine_degradation_I	0.0129471	20.1607
rs61345795	A	G	0.195	0.0434	7.556e-06	g_Coprobacillus	0.0129477	20.1616
rs13246657	T	G	0.1281	0.02851	7.533e-06	o_Actinomycetales	0.0129481	20.1623
rs77159140	G	A	0.7261	0.1616	6.986e-06	s_Prevotella_nigrescens	0.0129483	20.1625
rs144539698	G	C	-0.1862	0.04144	7.502e-06	MF0087:acetyl-CoA_to_crotonyl-CoA	0.0129485	20.163
rs117255775	T	G	-0.6003	0.1336	7.58e-06	s_Treponema_vincentii	0.0129487	20.1632
rs138992325	T	C	-0.8115	0.1806	7.532e-06	f_Staphylococcaceae	0.0129492	20.164
rs333490	C	G	-0.02958	0.006583	7.557e-06	MF0038:methionine_degradation_I	0.0129494	20.1643
rs4385383	A	G	0.11	0.02448	7.522e-06	o_Clostridiales	0.0129498	20.165
rs9933722	T	C	-0.1903	0.04235	7.521e-06	s_Clostridium_bartlettii	0.01295	20.1654
rs62161953	A	G	0.4507	0.1003	7.061e-06	g_Acidovorax	0.0129501	20.1655
rs6455487	C	G	0.1322	0.02942	7.533e-06	MF0101:nitrate_reduction_(dissimilatory)	0.0129502	20.1657
rs58845524	A	G	-0.3301	0.07346	7.018e-06	f_Comamonadaceae	0.0129506	20.1662
rs182466384	C	G	0.7419	0.1651	7.523e-06	o_Campylobacterales	0.0129508	20.1666
rs71478593	A	G	-0.5307	0.1181	7.569e-06	s_Faecalibacterium_prausnitzii	0.0129509	20.1666
rs17783026	C	T	-0.6727	0.1497	7.502e-06	p_Synergistetes	0.0129509	20.1667
rs148646828	G	A	0.7181	0.1598	7.562e-06	s_unclassified_Streptococcus_sp._oral_taxon_071	0.0129514	20.1675
rs7672835	T	C	0.03209	0.007141	7.551e-06	MF0022:galacturonate_degradation_I	0.0129515	20.1677
rs7223106	T	C	-0.3551	0.07902	7.503e-06	MF0037:leucine_degradation	0.0129517	20.168
rs201789716	C	A	0.261	0.05808	7.506e-06	s_Streptococcus_anginosus	0.0129517	20.168
rs9765483	A	G	0.4328	0.09631	7.537e-06	g_Klebsiella	0.0129518	20.1682
rs6851689	A	G	0.1021	0.02272	7.62e-06	MF0103:mucin_degradation	0.0129519	20.1683
rs2341044	A	G	0.5568	0.1239	7.032e-06	s_Lactobacillus_crispatus	0.0129525	20.1693
rs9805632	C	G	0.1634	0.03636	7.54e-06	g_Anaerostipes	0.0129526	20.1693
rs79422701	A	G	-0.5213	0.116	7.581e-06	s_Bacteroides_clarus	0.0129527	20.1695
rs5015618	A	G	-0.4188	0.09319	7.514e-06	s_Providencia_rettgeri	0.0129531	20.1702
rs2650220	G	A	0.493	0.1097	7.508e-06	s_Streptococcus_pneumoniae	0.0129533	20.1705
rs4242047	C	T	-0.1861	0.04141	7.535e-06	s_Enterococcus_faecalis	0.0129533	20.1705
rs1907256	A	G	0.02479	0.005516	7.496e-06	MF0018:mannose_degradation	0.012954	20.1716
rs118102170	C	A	-0.1395	0.03104	7.511e-06	MF0003:pectin_degradation_I	0.012954	20.1716
rs189421924	G	A	0.8656	0.1926	7.517e-06	g_Peptoniphilus	0.0129545	20.1724
rs78386377	G	C	-0.09892	0.02201	7.516e-06	MF0091:ethanol_production_II	0.0129547	20.1727
rs139585564	G	A	-1.111	0.2472	7.48e-06	s_Bacteroides_helcogenes	0.0129548	20.1728
rs10051277	C	G	0.5582	0.1242	7.53e-06	s_Mitsuokella_multacida	0.0129549	20.1731
rs6736083	A	G	0.3934	0.08753	6.973e-06	s_Vibrio_cholerae	0.0129555	20.1739
rs10218598	C	T	-0.06971	0.01551	7.523e-06	MF0048:serine_degradation	0.0129558	20.1745
rs6705299	T	C	-0.3659	0.08141	6.978e-06	g_Leuconostoc	0.0129559	20.1746
rs140118015	A	G	-0.09142	0.02034	7.539e-06	MF0006:lactose_degradation	0.0129562	20.1751
rs117247718	A	G	0.2086	0.04641	7.465e-06	MF0094:propionate_production_II	0.012957	20.1763
rs1914514	C	T	-0.09138	0.02033	7.519e-06	MF0087:acetyl-CoA_to_crotonyl-CoA	0.0129576	20.1773
rs79368586	C	T	-0.4805	0.1069	7.425e-06	s_Haemophilus_pittmaniae	0.0129577	20.1775
rs9323838	T	C	0.2256	0.05019	7.468e-06	c_Negativicutes	0.0129581	20.178
rs2381958	G	A	-0.2256	0.05019	7.452e-06	g_Lactococcus	0.0129581	20.178
rs146397929	C	T	-0.6657	0.1481	7.454e-06	o_Spirochaetales	0.0129582	20.1782
rs184595399	T	C	0.4085	0.09088	6.972e-06	s_Clostridiales_genomosp._BVAB3	0.0129582	20.1782
rs2346469	T	C	-0.3885	0.08643	6.966e-06	s_Peptoniphilus_harei	0.0129584	20.1785
rs139665640	T	C	0.7165	0.1594	7.471e-06	s_Lactobacillus_ruminis	0.0129584	20.1786
rs7011436	A	G	-0.276	0.0614	7.493e-06	MF0024:phenylalanine_degradation	0.0129592	20.1798
rs141888717	T	C	-0.6869	0.1528	7.467e-06	s_Bacteroides_uniformis	0.0129609	20.1825
rs4527647	A	T	-0.02638	0.005868	7.448e-06	MF0074:pyruvate:formate_lyase	0.0129618	20.1839
rs7214069	A	G	0.369	0.08208	7.448e-06	MF0062:glycerol_degradation_III	0.012962	20.1843
rs11996786	G	C	0.4069	0.09051	7.439e-06	s_unclassified_Citrobacter_sp._30_2	0.0129622	20.1845
rs11637359	A	C	-0.4644	0.1033	7.495e-06	s_Enterobacter_cloacae	0.0129622	20.1845
rs67381384	A	G	-0.6231	0.1386	6.936e-06	g_Pectobacterium	0.0129624	20.1848
rs138122161	A	T	0.0865	0.01924	7.472e-06	MF0067:glycolysis_(preparatory_phase)	0.0129633	20.1863
rs149062935	C	G	0.8133	0.1809	7.448e-06	s_unclassified_Clostridium_sp._L2-50	0.0129634	20.1864
rs59690182	T	C	0.9792	0.2178	7.448e-06	s_Bacteroides_plebeius	0.0129635	20.1866
rs78535883	T	C	-0.3768	0.08381	7.437e-06	s_Bacteroides_xylanisolvens	0.0129636	20.1867
rs116739656	A	G	-0.6573	0.1462	6.909e-06	s_Lactobacillus_gasseri	0.0129636	20.1868
rs190450740	C	T	-0.9401	0.2091	6.942e-06	p_Euryarchaeota	0.0129639	20.1872
rs73034797	A	G	-0.5058	0.1125	6.864e-06	s_Fusobacterium_periodonticum	0.0129642	20.1877
rs12873251	T	C	-0.3453	0.0768	6.941e-06	g_Helicobacter	0.0129648	20.1886
rs11794472	G	A	0.294	0.06539	7.455e-06	MF0076:4-aminobutyrate_degradation	0.0129648	20.1886
rs117025363	A	G	-0.7639	0.1699	7.406e-06	s_Ruminococcus_bromii	0.0129652	20.1893
rs78238292	G	C	-0.1727	0.03841	7.429e-06	MF0088:butyrate_production_I	0.0129655	20.1898
rs2492952	G	A	0.1223	0.0272	7.466e-06	s_Ruminococcus_obeum	0.0129661	20.1907
rs62375230	T	C	0.5571	0.1239	6.868e-06	s_Corynebacterium_glucuronolyticum	0.0129663	20.1911
rs1909205	C	T	0.4964	0.1104	6.863e-06	s_Clostridium_butyricum	0.0129664	20.1911
rs184139865	G	A	1.161	0.2582	7.379e-06	g_Tannerella	0.0129672	20.1924
rs7894450	T	C	-0.6493	0.1444	6.88e-06	s_Neisseria_subflava	0.0129673	20.1926
rs12083278	G	C	-0.1889	0.04201	7.466e-06	s_Treponema_denticola	0.0129674	20.1927
rs73100776	T	C	-0.4489	0.09983	7.429e-06	s_Campylobacter_jejuni	0.0129679	20.1935
rs72635605	C	T	0.2506	0.05573	7.41e-06	g_Tannerella	0.0129681	20.1939
rs11956421	C	T	-0.1573	0.03498	7.438e-06	s_unclassified_Clostridiales_bacterium_1_7_47FAA	0.0129691	20.1954
rs76141508	C	T	1.381	0.3071	7.458e-06	g_Parasutterella	0.0129694	20.1959
rs35033550	C	A	0.3008	0.06689	7.387e-06	MF0081:methanol_conversion	0.0129696	20.1961
rs4906246	G	A	0.1627	0.03618	7.421e-06	s_unclassified_Megasphaera_sp._UPII_135-E	0.0129697	20.1964
rs17811488	C	T	-0.2074	0.04612	7.406e-06	g_Faecalibacterium	0.0129697	20.1964
rs2258870	C	T	0.3947	0.08777	6.9e-06	g_Finegoldia	0.0129698	20.1966
rs75811479	T	G	0.287	0.06382	7.429e-06	MF0085:urea_degradation	0.0129701	20.1969
rs78916232	G	T	0.7663	0.1704	6.866e-06	p_Cyanobacteria	0.0129703	20.1973
rs147775907	G	A	1.006	0.2237	6.835e-06	s_Aggregatibacter_aphrophilus	0.0129705	20.1976
rs75511059	T	C	-0.3716	0.08263	7.406e-06	g_Roseburia	0.0129708	20.1981
rs2872237	C	A	0.3479	0.07736	6.871e-06	s_Porphyromonas_uenonis	0.0129708	20.1981
rs1344766	G	T	-0.7218	0.1605	7.354e-06	s_Klebsiella_oxytoca	0.012971	20.1985
rs634670	G	T	-0.7299	0.1623	7.445e-06	f_Coriobacteriaceae	0.0129712	20.1988
rs79283615	G	A	-0.4956	0.1102	6.857e-06	s_Porphyromonas_uenonis	0.0129715	20.1992
rs12222308	T	C	0.4974	0.1106	7.453e-06	s_Bacteroides_stercoris	0.0129716	20.1993
rs12137881	T	C	0.3261	0.07251	7.431e-06	g_Paraprevotella	0.0129717	20.1995
rs1483801	C	T	0.5055	0.1124	7.344e-06	s_Bacteroides_thetaiotaomicron	0.0129718	20.1997
rs5852798	C	A	0.0792	0.01761	7.42e-06	MF0092:lactate_production	0.0129725	20.2007
rs12701597	A	G	-0.04081	0.009074	7.408e-06	MF0021:xylose_degradation	0.0129726	20.2009
rs2503104	G	C	-0.3719	0.08269	6.863e-06	s_Fusobacterium_nucleatum	0.0129729	20.2014
rs3026933	T	C	-0.2578	0.05732	7.427e-06	f_Peptostreptococcaceae	0.0129731	20.2017
rs9883467	A	G	0.4619	0.1027	7.366e-06	f_Bifidobacteriaceae	0.0129731	20.2018
rs56651252	G	C	0.423	0.09405	6.871e-06	s_Prevotella_bryantii	0.0129734	20.2022
rs17034129	G	A	0.5856	0.1302	6.831e-06	s_Porphyromonas_uenonis	0.0129739	20.203
rs147882837	A	G	-0.882	0.1961	7.41e-06	g_Enterobacter	0.0129739	20.2031
rs1668702	T	C	0.2324	0.05167	7.363e-06	s_unclassified_Streptococcus_sp._C150	0.0129743	20.2037
rs56284647	C	G	0.6333	0.1408	6.833e-06	s_Megasphaera_genomosp._type_1	0.0129749	20.2045
rs814587	T	C	-0.155	0.03446	7.343e-06	s_unclassified_Lachnospiraceae_bacterium_3_1_57FAA_CT1	0.0129754	20.2054
rs140684479	T	C	0.3732	0.08297	7.38e-06	s_Bacteroides_fluxus	0.0129757	20.2058
rs11899263	T	C	-0.3334	0.07412	6.865e-06	g_Ethanoligenens	0.0129763	20.2067
rs1054745	A	G	-0.1833	0.04075	7.351e-06	s_Marvinbryantia_formatexigens	0.0129765	20.2071
rs2112193	A	G	-0.1591	0.03537	7.353e-06	s_Bacteroides_salanitronis	0.0129765	20.2072
rs139872141	T	C	0.08614	0.01915	7.367e-06	MF0065:Bifidobacterium_shunt	0.0129766	20.2073
rs7905274	G	C	0.1385	0.03079	7.405e-06	s_unclassified_Ruminococcaceae_bacterium_D16	0.0129768	20.2076
rs6843337	A	G	-0.2919	0.06489	7.393e-06	MF0040:proline_degradation	0.0129778	20.2091
rs77302770	C	T	0.5632	0.1252	7.416e-06	g_Solobacterium	0.0129779	20.2093
rs10064182	T	C	0.1139	0.02532	7.448e-06	MF0061:glycerol_degradation_II	0.012978	20.2095
rs75677218	A	G	-0.3063	0.06809	7.347e-06	g_Roseburia	0.0129782	20.2098
rs80136813	C	A	-0.8012	0.1781	6.825e-06	g_Thermoanaerobacter	0.012979	20.2111
rs141150449	A	G	0.2454	0.05455	7.342e-06	s_unclassified_Clostridium_sp._SY8519	0.0129792	20.2113
rs6918006	T	C	-1.005	0.2234	7.316e-06	g_Oscillibacter	0.0129794	20.2116
rs4236557	T	G	-0.1705	0.0379	7.347e-06	MF0043:cysteine_biosynthesis	0.0129795	20.2118
rs145019740	G	A	0.5277	0.1173	7.422e-06	g_Granulicatella	0.0129797	20.2122
rs12619895	C	T	0.5385	0.1197	7.362e-06	s_unclassified_Megasphaera_sp._UPII_135-E	0.0129799	20.2124
rs150228622	G	C	-0.3483	0.07742	7.35e-06	MF0092:lactate_production	0.0129804	20.2132
rs78995324	A	T	-0.2343	0.05208	7.327e-06	s_Enterococcus_faecalis	0.0129805	20.2133
rs72497303	G	A	-0.2479	0.0551	7.345e-06	s_Streptococcus_dysgalactiae	0.0129818	20.2155
rs75904200	C	T	0.5147	0.1144	7.389e-06	s_Bacteroides_ovatus	0.012982	20.2158
rs146734925	G	T	0.5714	0.127	7.323e-06	s_Treponema_denticola	0.0129825	20.2166
rs149939546	A	G	-0.8598	0.1911	6.845e-06	s_Lactobacillus_crispatus	0.0129825	20.2166
rs10889771	A	G	-0.3486	0.07748	7.35e-06	s_Salmonella_enterica	0.0129826	20.2167
rs11585501	A	C	-0.3001	0.0667	7.331e-06	o_Bacillales	0.0129827	20.2169
rs117795524	A	G	-0.701	0.1558	7.34e-06	s_Eubacterium_saburreum	0.0129834	20.2179
rs143711602	T	C	-0.7388	0.1642	7.385e-06	o_Pasteurellales	0.0129835	20.2182
rs182219199	T	C	1.173	0.2607	7.344e-06	MF0024:phenylalanine_degradation	0.0129837	20.2185
rs6854862	G	A	-0.1573	0.03496	7.353e-06	s_Dorea_formicigenerans	0.0129838	20.2185
rs8098582	T	C	0.2036	0.04525	7.29e-06	s_unclassified_Clostridium_sp._HGF2	0.0129839	20.2187
rs140114009	T	C	-0.4378	0.0973	7.329e-06	g_Gemella	0.0129841	20.2191
rs73474440	C	T	-0.4918	0.1093	7.321e-06	s_Streptococcus_mitis	0.0129844	20.2196
rs76623786	C	A	-0.1704	0.03787	7.357e-06	f_Porphyromonadaceae	0.0129848	20.2201
rs375024228	T	C	-0.589	0.1309	7.322e-06	s_Clostridium_bolteae	0.0129848	20.2203
rs62309385	C	G	0.4245	0.09434	6.812e-06	g_Leuconostoc	0.0129852	20.2208
rs77066075	C	A	0.4362	0.09694	6.8e-06	s_Mobiluncus_mulieris	0.0129852	20.2209
rs12981897	G	C	-0.2744	0.06098	7.318e-06	s_Acidaminococcus_fermentans	0.0129861	20.2222
rs11960126	T	C	0.3609	0.0802	7.316e-06	s_Clostridium_perfringens	0.012987	20.2237
rs151097716	C	T	-0.6561	0.1458	7.342e-06	s_Faecalibacterium_prausnitzii	0.012987	20.2237
rs61828004	A	T	-0.2043	0.0454	7.331e-06	s_unclassified_Clostridium_sp._L2-50	0.012987	20.2237
rs4940666	G	T	-0.3255	0.07233	7.341e-06	g_Tannerella	0.0129882	20.2255
rs9556987	T	A	0.3575	0.07944	6.783e-06	s_Lactobacillus_casei	0.0129884	20.2259
rs150118753	G	A	-0.8366	0.1859	6.816e-06	s_Citrobacter_rodentium	0.0129885	20.2261
rs4233051	TT	GT	-0.358	0.07955	6.799e-06	p_Chloroflexi	0.0129888	20.2265
rs145256376	G	C	0.527	0.1171	7.285e-06	g_Actinomyces	0.0129894	20.2275
rs4779550	C	A	0.182	0.04044	7.32e-06	MF0040:proline_degradation	0.0129898	20.2281
rs118144780	T	C	-0.428	0.0951	7.279e-06	s_Holdemania_filiformis	0.01299	20.2284
rs7048106	G	A	-0.2807	0.06237	7.318e-06	s_Bifidobacterium_longum	0.0129902	20.2287
rs2093556	A	G	-0.2096	0.04657	7.297e-06	MF0092:lactate_production	0.0129913	20.2304
rs10737334	A	G	-0.5734	0.1274	6.785e-06	s_Porphyromonas_uenonis	0.0129915	20.2307
rs11107110	G	T	-0.197	0.04377	7.316e-06	MF0064:triacylglycerol_degradation	0.0129916	20.2309
rs146064117	C	T	0.807	0.1793	7.261e-06	g_Mitsuokella	0.0129918	20.2312
rs4120874	G	A	0.4026	0.08945	6.753e-06	s_Ruminococcus_flavefaciens	0.0129918	20.2312
rs72758005	T	C	-0.4283	0.09516	7.278e-06	s_Mobiluncus_curtisii	0.0129918	20.2312
rs301783	A	G	-0.1605	0.03566	7.251e-06	g_Granulicatella	0.0129918	20.2312
rs116961481	T	C	-0.4086	0.09078	7.284e-06	MF0037:leucine_degradation	0.0129927	20.2326
rs6127772	G	A	-0.3157	0.07014	7.27e-06	g_Bacteroides	0.0129927	20.2327
rs892062	C	T	-0.4339	0.0964	7.283e-06	s_Klebsiella_oxytoca	0.0129929	20.233
rs75155337	T	C	0.8579	0.1906	7.27e-06	s_Bacteroides_plebeius	0.012993	20.2331
rs5013208	C	G	-0.3397	0.07547	6.779e-06	g_Selenomonas	0.0129934	20.2338
rs11707747	G	T	0.2901	0.06445	7.281e-06	p_Proteobacteria	0.0129936	20.2341
rs60376124	T	C	0.2689	0.05974	7.281e-06	s_Treponema_denticola	0.0129937	20.2342
rs2085706	C	G	-0.4345	0.09653	6.762e-06	g_Shewanella	0.0129938	20.2344
rs7817068	C	T	0.07553	0.01678	7.322e-06	MF0033:alanine_degradation_I	0.0129938	20.2344
rs200280513	A	C	-0.2044	0.04541	7.293e-06	s_Streptococcus_pneumoniae	0.0129939	20.2346
rs187839862	T	C	0.546	0.1213	7.246e-06	s_Butyrivibrio_crossotus	0.0129941	20.2348
rs2888631	T	C	-0.3516	0.07811	6.763e-06	s_Lactobacillus_delbrueckii	0.0129947	20.2358
rs6462100	A	G	0.6536	0.1452	6.759e-06	g_Alkaliphilus	0.0129949	20.2361
rs541202	G	A	0.1341	0.02979	7.208e-06	s_Ruminococcus_obeum	0.0129956	20.2373
rs62077520	G	T	-0.3391	0.07533	6.751e-06	s_Streptococcus_constellatus	0.0129957	20.2374
rs77506396	T	G	-0.3495	0.07764	7.257e-06	f_Staphylococcaceae	0.0129958	20.2376
rs6572875	T	C	0.3915	0.08697	7.268e-06	MF0076:4-aminobutyrate_degradation	0.0129959	20.2376
rs6824816	T	C	-0.6919	0.1537	7.234e-06	s_Prevotella_denticola	0.0129963	20.2383
rs13063460	C	T	-0.2204	0.04896	7.298e-06	s_Actinomyces_odontolyticus	0.0129963	20.2384
rs137962112	A	G	0.5276	0.1172	7.276e-06	s_unclassified_Streptococcus_sp._oral_taxon_071	0.0129967	20.239
rs76170314	G	A	0.5213	0.1158	7.238e-06	s_Megasphaera_micronuciformis	0.0129969	20.2392
rs146360544	A	G	1.003	0.2228	7.196e-06	s_Eubacterium_rectale	0.0129972	20.2398
rs4325576	C	T	-0.2422	0.0538	7.232e-06	MF0031:glutamate_degradation_II	0.0129976	20.2404
rs13104233	T	C	0.3308	0.07348	6.736e-06	g_Acidovorax	0.0129979	20.2408
rs11218888	G	A	-0.2558	0.05682	7.267e-06	s_Streptococcus_gallolyticus	0.012998	20.2411
rs747324	C	T	0.4042	0.08978	6.705e-06	s_Serratia_odorifera	0.0129991	20.2427
rs201854267	A	G	-0.1795	0.03987	7.254e-06	f_Eubacteriaceae	0.0129992	20.2429
rs12575716	A	G	0.3301	0.07332	7.249e-06	g_Peptoniphilus	0.0129994	20.2433
rs7039110	G	C	0.3559	0.07905	6.716e-06	g_Epulopiscium	0.0129996	20.2436
rs200671601	T	C	0.1402	0.03114	7.29e-06	o_Actinomycetales	0.0129998	20.2439
rs5754495	G	C	-0.289	0.06419	7.231e-06	s_Peptostreptococcus_anaerobius	0.0129999	20.244
rs17125573	G	T	-0.3573	0.07936	6.74e-06	s_Streptococcus_cristatus	0.0129999	20.2441
rs76051944	C	G	0.2361	0.05244	7.218e-06	g_Faecalibacterium	0.0130001	20.2443
rs73471860	G	A	-0.2343	0.05204	7.214e-06	c_Bacilli	0.0130002	20.2444
rs10765980	C	T	0.3506	0.07787	6.697e-06	g_Finegoldia	0.0130006	20.245
rs6858755	C	T	-0.1027	0.02281	7.175e-06	o_Clostridiales	0.0130008	20.2454
rs11047417	C	T	-0.4013	0.08913	6.721e-06	s_Citrobacter_rodentium	0.0130008	20.2454
rs118117125	T	C	0.4461	0.09908	7.219e-06	s_Bacteroides_thetaiotaomicron	0.0130008	20.2455
rs6119712	C	T	-0.08199	0.01821	7.239e-06	MF0002:fructan_degradation	0.0130011	20.2459
rs12650005	T	A	-0.3403	0.07558	7.228e-06	MF0039:methionine_degradation_II	0.0130013	20.2463
rs7572666	A	T	-0.2127	0.04724	7.258e-06	s_Megasphaera_micronuciformis	0.0130015	20.2465
rs10845722	C	T	0.04064	0.009026	7.243e-06	MF0028:aspartate_degradation_I	0.0130015	20.2466
rs114369359	A	G	-0.842	0.187	6.686e-06	s_Clostridium_butyricum	0.0130023	20.2477
rs375578776	T	C	-0.2241	0.04977	7.212e-06	MF0066:Entner-Doudoroff_pathway	0.0130025	20.2481
rs79179050	C	T	0.4351	0.09663	7.232e-06	f_Eubacteriaceae	0.0130026	20.2483
rs58506934	C	T	0.3564	0.07915	6.687e-06	o_Rhizobiales	0.0130032	20.2492
rs116876570	A	C	-0.4189	0.09303	7.224e-06	s_Gemella_sanguinis	0.0130032	20.2493
rs117252950	T	C	1.105	0.2454	7.149e-06	g_Vibrio	0.0130033	20.2493
rs7776781	A	G	-0.3261	0.07242	7.227e-06	o_Actinomycetales	0.0130035	20.2498
rs145200768	A	G	-0.4272	0.09487	7.225e-06	MF0031:glutamate_degradation_II	0.0130041	20.2507
rs75960329	C	A	0.4286	0.09518	7.194e-06	s_Prevotella_disiens	0.0130044	20.2511
rs143924064	T	C	-0.8029	0.1783	7.249e-06	s_Eubacterium_saburreum	0.0130046	20.2514
rs140575151	G	C	-0.2678	0.05947	7.202e-06	MF0035:glycine_degradation	0.0130047	20.2517
rs142180374	A	G	-0.5012	0.1113	7.257e-06	f_Actinomycetaceae	0.0130049	20.252
rs12640819	A	T	-0.2053	0.04559	7.217e-06	s_Dorea_longicatena	0.0130051	20.2523
rs7799830	A	C	-0.1695	0.03764	7.185e-06	g_Ruminococcus	0.0130052	20.2523
rs12615745	C	T	-0.4895	0.1087	6.64e-06	g_Epulopiscium	0.0130054	20.2526
rs12047536	C	T	-0.1396	0.031	7.156e-06	g_Oribacterium	0.0130054	20.2527
rs72997379	T	C	0.5557	0.1234	7.209e-06	s_Prevotella_bergensis	0.0130055	20.2528
rs79422299	C	T	-0.2403	0.05336	7.224e-06	MF0091:ethanol_production_II	0.0130062	20.254
rs140197167	C	T	-0.5967	0.1325	7.208e-06	s_Eubacterium_hallii	0.0130064	20.2542
rs2299268	T	C	-0.08381	0.01861	7.177e-06	MF0092:lactate_production	0.0130069	20.2551
rs2815274	G	A	-0.7084	0.1573	7.205e-06	g_Parasutterella	0.0130069	20.2551
rs184744263	C	T	-0.1152	0.02558	7.171e-06	MF0045:cysteine_degradation_II	0.0130071	20.2553
rs6543265	T	C	0.2141	0.04754	7.216e-06	s_Treponema_denticola	0.0130074	20.2558
rs12603380	G	A	0.3711	0.0824	6.685e-06	s_Turicibacter_sanguinis	0.0130078	20.2564
rs117383719	C	A	-0.7215	0.1602	6.64e-06	o_Caulobacterales	0.0130084	20.2574
rs12471196	C	G	-0.3458	0.07678	6.683e-06	g_Kingella	0.0130085	20.2576
rs10802903	T	C	0.2138	0.04747	7.194e-06	f_Peptostreptococcaceae	0.0130092	20.2587
rs150503172	T	C	1.276	0.2833	7.159e-06	s_unclassified_Alistipes_sp._HGB5	0.0130101	20.2602
rs2072591	T	C	0.6094	0.1353	6.658e-06	s_Porphyromonas_uenonis	0.0130102	20.2602
rs141314273	T	C	-0.4096	0.09094	6.647e-06	g_Rahnella	0.0130102	20.2603
rs35899674	A	G	-0.4428	0.09831	6.654e-06	s_Lactobacillus_vaginalis	0.0130105	20.2607
rs149861760	T	G	0.7094	0.1575	7.14e-06	s_Streptococcus_infantis	0.0130105	20.2608
rs7562545	A	C	-0.4006	0.08894	6.66e-06	s_Acinetobacter_haemolyticus	0.0130107	20.2611
rs8019455	A	G	-0.02553	0.005668	7.172e-06	MF0067:glycolysis_(preparatory_phase)	0.0130111	20.2618
rs4976888	G	A	-0.4779	0.1061	7.208e-06	s_unclassified_Enterobacteriaceae_bacterium_9_2_54FAA	0.0130112	20.2618
rs191502330	A	T	0.3689	0.0819	7.159e-06	g_Oribacterium	0.0130114	20.2621
rs56038938	A	G	0.6324	0.1404	6.605e-06	s_Fusobacterium_varium	0.0130114	20.2621
rs11828194	T	C	-0.8405	0.1866	7.173e-06	s_Eubacterium_ventriosum	0.0130114	20.2622
rs138507244	G	T	-0.8914	0.1979	7.16e-06	g_Acidaminococcus	0.0130115	20.2623
rs652201	T	C	-0.2726	0.06052	7.17e-06	s_Clostridium_ramosum	0.0130115	20.2623
rs189515937	C	T	-1.672	0.3712	6.638e-06	s_Shewanella_putrefaciens	0.0130116	20.2624
rs144579878	T	G	0.3862	0.08574	7.156e-06	MF0027:tyrosine_degradation_II	0.0130116	20.2625
rs7132088	C	T	0.3335	0.07404	6.637e-06	g_Rahnella	0.0130116	20.2626
rs76993739	C	T	0.448	0.09946	7.156e-06	s_Eubacterium_eligens	0.0130117	20.2626
rs28579206	G	T	0.3531	0.07839	6.661e-06	o_Chromatiales	0.0130121	20.2633
rs62151056	T	C	0.355	0.07881	7.179e-06	s_Citrobacter_koseri	0.0130127	20.2642
rs59127650	A	G	-0.2541	0.05641	7.129e-06	s_Streptococcus_gordonii	0.0130128	20.2643
rs117485186	G	A	-1.132	0.2513	7.162e-06	s_Veillonella_dispar	0.0130131	20.2648
[truncated: 5,339 more rows]

## Sheet: Table S4
	MR estimates from gut microbiota on CKD risk (under the filter conditions of linkage disequilibrium r2 < 0.1 and genetic distance of 1,000kb)
Outcome	Exposure	method	nsnp	beta	standard error	p value	lower Confidence Interval	uppper Confidence Interval	Odds ratio	Odds ratio lower Confidence Interval(95%)	Odds ratio uppper Confidence Interval(95%)
CKD	c_Bacilli	MR Egger	16	-0.325514	0.280793	0.265739	-0.875869	0.224841	0.722156	0.4165	1.25212
CKD	c_Bacilli	Weighted median	16	0.137411	0.151857	0.365534	-0.160229	0.435051	1.1473	0.851949	1.54504
CKD	c_Bacilli	Inverse variance weighted	16	0.0590246	0.114651	0.606681	-0.165692	0.283741	1.0608	0.847307	1.32809
CKD	c_Betaproteobacteria	MR Egger	22	0.00275346	0.135337	0.98397	-0.262506	0.268013	1.00276	0.769122	1.30736
CKD	c_Betaproteobacteria	Weighted median	22	0.101073	0.0714567	0.157226	-0.0389822	0.241128	1.10636	0.961768	1.27268
CKD	c_Betaproteobacteria	Inverse variance weighted	22	0.0722075	0.0519007	0.164146	-0.0295178	0.173933	1.07488	0.970914	1.18998
CKD	c_Negativicutes	MR Egger	13	-0.336445	0.212986	0.142491	-0.753897	0.081008	0.714305	0.470529	1.08438
CKD	c_Negativicutes	Weighted median	13	-0.0692845	0.121484	0.568461	-0.307392	0.168823	0.933061	0.735362	1.18391
CKD	c_Negativicutes	Inverse variance weighted	13	-0.097233	0.0886566	0.272756	-0.271	0.0765339	0.907345	0.762617	1.07954
CKD	f_Acidaminococcaceae	MR Egger	21	-0.00672662	0.139412	0.962021	-0.279975	0.266522	0.993296	0.755803	1.30542
CKD	f_Acidaminococcaceae	Weighted median	21	-0.0923909	0.0781008	0.236821	-0.245468	0.0606866	0.911749	0.782338	1.06257
CKD	f_Acidaminococcaceae	Inverse variance weighted	21	-0.0387027	0.0556172	0.486506	-0.147712	0.0703069	0.962037	0.862679	1.07284
CKD	f_Actinomycetaceae	MR Egger	22	-0.55711	0.30292	0.080791	-1.15083	0.0366139	0.572863	0.316373	1.03729
CKD	f_Actinomycetaceae	Weighted median	22	-0.066614	0.164937	0.686304	-0.38989	0.256662	0.935556	0.677132	1.29261
CKD	f_Actinomycetaceae	Inverse variance weighted	22	-0.0416922	0.12584	0.74041	-0.288339	0.204955	0.959165	0.749507	1.22747
CKD	f_Aerococcaceae	MR Egger	15	-0.13762	0.252	0.594237	-0.631541	0.3563	0.871429	0.531772	1.42804
CKD	f_Aerococcaceae	Weighted median	15	-0.186595	0.116378	0.108859	-0.414696	0.0415071	0.82978	0.660541	1.04238
CKD	f_Aerococcaceae	Inverse variance weighted	15	-0.0515499	0.102483	0.614957	-0.252416	0.149316	0.949756	0.776921	1.16104
CKD	f_Aeromonadaceae	MR Egger	13	0.248735	0.20608	0.252754	-0.155182	0.652653	1.2824	0.856259	1.92063
CKD	f_Aeromonadaceae	Weighted median	13	0.134234	0.0788053	0.0885009	-0.0202247	0.288692	1.14366	0.979978	1.33468
CKD	f_Aeromonadaceae	Inverse variance weighted	13	0.0971203	0.0601188	0.106209	-0.0207126	0.214953	1.10199	0.9795	1.2398
CKD	f_Alcaligenaceae	MR Egger	10	-0.0228957	0.31355	0.943582	-0.637453	0.591662	0.977364	0.528637	1.80699
CKD	f_Alcaligenaceae	Weighted median	10	0.012301	0.080841	0.879058	-0.146147	0.170749	1.01238	0.86403	1.18619
CKD	f_Alcaligenaceae	Inverse variance weighted	10	0.0400786	0.0592663	0.498884	-0.0760834	0.156241	1.04089	0.926739	1.16911
CKD	f_Bacillaceae	MR Egger	22	0.023024	0.155973	0.884125	-0.282684	0.328732	1.02329	0.753758	1.38921
CKD	f_Bacillaceae	Weighted median	22	0.00419891	0.114178	0.970664	-0.219589	0.227987	1.00421	0.802848	1.25607
CKD	f_Bacillaceae	Inverse variance weighted	22	0.0191461	0.079658	0.810056	-0.136984	0.175276	1.01933	0.871985	1.19157
CKD	f_Bifidobacteriaceae	MR Egger	19	0.0560771	0.202601	0.785282	-0.341021	0.453175	1.05768	0.711044	1.5733
CKD	f_Bifidobacteriaceae	Weighted median	19	0.0659595	0.0830457	0.427047	-0.0968101	0.228729	1.06818	0.907728	1.257
CKD	f_Bifidobacteriaceae	Inverse variance weighted	19	0.0412757	0.0609763	0.498461	-0.0782379	0.160789	1.04214	0.924744	1.17444
CKD	f_Brachyspiraceae	MR Egger	12	-0.0449205	0.272983	0.872573	-0.579967	0.490126	0.956073	0.559917	1.63252
CKD	f_Brachyspiraceae	Weighted median	12	0.0531996	0.0712535	0.45529	-0.0864573	0.192857	1.05464	0.917175	1.21271
CKD	f_Brachyspiraceae	Inverse variance weighted	12	0.053	0.0573554	0.355453	-0.0594165	0.165417	1.05443	0.942314	1.17988
CKD	f_Burkholderiaceae	MR Egger	14	-0.15818	0.195797	0.434883	-0.541942	0.225582	0.853696	0.581617	1.25305
CKD	f_Burkholderiaceae	Weighted median	14	-0.0576497	0.0868876	0.507012	-0.227949	0.11265	0.943981	0.796165	1.11924
CKD	f_Burkholderiaceae	Inverse variance weighted	14	-0.039145	0.0661553	0.554043	-0.168809	0.0905194	0.961611	0.84467	1.09474
CKD	f_Clostridiales_Family_XI._Incertae_Sedis	MR Egger	33	-0.0371125	0.113595	0.746084	-0.259759	0.185534	0.963568	0.771237	1.20386
CKD	f_Clostridiales_Family_XI._Incertae_Sedis	Weighted median	33	-0.0417798	0.0721639	0.562618	-0.183221	0.0996615	0.959081	0.832584	1.1048
CKD	f_Clostridiales_Family_XI._Incertae_Sedis	Inverse variance weighted	33	-0.061919	0.0531668	0.244174	-0.166126	0.0422879	0.939959	0.84694	1.04319
CKD	f_Comamonadaceae	MR Egger	9	0.188753	0.215145	0.409405	-0.232931	0.610437	1.20774	0.792209	1.84124
CKD	f_Comamonadaceae	Weighted median	9	0.034191	0.082871	0.679913	-0.128236	0.196618	1.03478	0.879646	1.21728
CKD	f_Comamonadaceae	Inverse variance weighted	9	0.017199	0.0629042	0.784534	-0.106093	0.140491	1.01735	0.899341	1.15084
CKD	f_Coriobacteriaceae	MR Egger	18	0.201164	0.176618	0.271477	-0.145006	0.547335	1.22283	0.865017	1.72864
CKD	f_Coriobacteriaceae	Weighted median	18	0.0524847	0.108523	0.628651	-0.160221	0.26519	1.05389	0.851956	1.30368
CKD	f_Coriobacteriaceae	Inverse variance weighted	18	0.0180392	0.0784324	0.818094	-0.135688	0.171767	1.0182	0.873115	1.1874
CKD	f_Enterobacteriaceae	MR Egger	15	-0.0280331	0.233533	0.906287	-0.485757	0.429691	0.972356	0.615231	1.53678
CKD	f_Enterobacteriaceae	Weighted median	15	-0.00252474	0.095857	0.978987	-0.190404	0.185355	0.997478	0.826625	1.20365
CKD	f_Enterobacteriaceae	Inverse variance weighted	15	-0.0670893	0.0795916	0.399273	-0.223089	0.0889102	0.935112	0.800044	1.09298
CKD	f_Eubacteriaceae	MR Egger	12	-0.318519	0.267744	0.261666	-0.843296	0.206259	0.727226	0.43029	1.22907
CKD	f_Eubacteriaceae	Weighted median	12	0.0398404	0.140936	0.77742	-0.236395	0.316076	1.04064	0.789469	1.37173
CKD	f_Eubacteriaceae	Inverse variance weighted	12	-0.048081	0.10825	0.656923	-0.260251	0.164089	0.953057	0.770858	1.17832
CKD	f_Lachnospiraceae	MR Egger	14	-0.267104	0.363883	0.477024	-0.980316	0.446108	0.765593	0.375193	1.56222
CKD	f_Lachnospiraceae	Weighted median	14	-0.143975	0.20883	0.490549	-0.553282	0.265332	0.865909	0.575059	1.30386
CKD	f_Lachnospiraceae	Inverse variance weighted	14	-0.140328	0.156107	0.368694	-0.446298	0.165642	0.869073	0.639993	1.18015
CKD	f_Lactobacillaceae	MR Egger	22	-0.0467066	0.145177	0.751002	-0.331254	0.237841	0.954367	0.718023	1.26851
CKD	f_Lactobacillaceae	Weighted median	22	-0.00518964	0.0931818	0.955586	-0.187826	0.177447	0.994824	0.828759	1.19416
CKD	f_Lactobacillaceae	Inverse variance weighted	22	0.0441087	0.0676098	0.514143	-0.0884065	0.176624	1.0451	0.915389	1.19318
CKD	f_Leuconostocaceae	MR Egger	15	-0.087774	0.125245	0.495769	-0.333254	0.157706	0.915968	0.716588	1.17082
CKD	f_Leuconostocaceae	Weighted median	15	-0.0572139	0.0740996	0.440043	-0.202449	0.0880214	0.944392	0.816728	1.09201
CKD	f_Leuconostocaceae	Inverse variance weighted	15	-0.0333234	0.0571264	0.559673	-0.145291	0.0786443	0.967226	0.864771	1.08182
CKD	f_Moraxellaceae	MR Egger	7	-0.367036	0.191751	0.113782	-0.742867	0.00879555	0.692785	0.475748	1.00883
CKD	f_Moraxellaceae	Weighted median	7	-0.187953	0.0916793	0.0403531	-0.367645	-0.00826177	0.828653	0.692363	0.991772
CKD	f_Moraxellaceae	Inverse variance weighted	7	-0.13704	0.0698856	0.0498877	-0.274016	-6.46882e-05	0.871935	0.76032	0.999935
CKD	f_Neisseriaceae	MR Egger	11	-0.17524	0.163484	0.311661	-0.49567	0.145189	0.839255	0.609163	1.15626
CKD	f_Neisseriaceae	Weighted median	11	-0.0400861	0.0935862	0.668408	-0.223515	0.143343	0.960707	0.799703	1.15413
CKD	f_Neisseriaceae	Inverse variance weighted	11	-0.00397236	0.0705875	0.955122	-0.142324	0.134379	0.996036	0.86734	1.14383
CKD	f_Paenibacillaceae	MR Egger	12	-0.0367974	0.151316	0.81278	-0.333377	0.259782	0.963871	0.7165	1.29665
CKD	f_Paenibacillaceae	Weighted median	12	0.0462675	0.0720071	0.520522	-0.0948663	0.187401	1.04735	0.909494	1.20611
CKD	f_Paenibacillaceae	Inverse variance weighted	12	0.0369983	0.0529545	0.484751	-0.0667925	0.140789	1.03769	0.935389	1.15118
CKD	f_Peptococcaceae	MR Egger	13	0.170121	0.148775	0.277117	-0.121479	0.46172	1.18545	0.88561	1.5868
CKD	f_Peptococcaceae	Weighted median	13	-0.0367406	0.070632	0.602945	-0.175179	0.101698	0.963926	0.839307	1.10705
CKD	f_Peptococcaceae	Inverse variance weighted	13	-0.0378423	0.0534391	0.478859	-0.142583	0.0668983	0.962865	0.867116	1.06919
CKD	f_Peptostreptococcaceae	MR Egger	18	0.0524195	0.210191	0.806232	-0.359554	0.464393	1.05382	0.697988	1.59105
CKD	f_Peptostreptococcaceae	Weighted median	18	0.043933	0.103504	0.671233	-0.158935	0.246801	1.04491	0.853052	1.27992
CKD	f_Peptostreptococcaceae	Inverse variance weighted	18	0.0490538	0.0757185	0.517086	-0.0993545	0.197462	1.05028	0.905422	1.21831
CKD	f_Porphyromonadaceae	MR Egger	21	0.823162	0.293337	0.0112703	0.248223	1.3981	2.27769	1.28175	4.04751
CKD	f_Porphyromonadaceae	Weighted median	21	0.315815	0.170657	0.0642287	-0.0186717	0.650302	1.37138	0.981502	1.91612
CKD	f_Porphyromonadaceae	Inverse variance weighted	21	0.227635	0.122326	0.0627603	-0.0121242	0.467393	1.25563	0.987949	1.59583
CKD	f_Prevotellaceae	MR Egger	16	0.155375	0.152629	0.325952	-0.143777	0.454527	1.1681	0.866081	1.57543
CKD	f_Prevotellaceae	Weighted median	16	0.0388499	0.0603506	0.519746	-0.0794373	0.157137	1.03961	0.923636	1.17016
CKD	f_Prevotellaceae	Inverse variance weighted	16	0.0101677	0.0515971	0.843781	-0.0909627	0.111298	1.01022	0.913052	1.11773
CKD	f_Pseudomonadaceae	MR Egger	8	-0.247536	0.413903	0.571672	-1.05879	0.563714	0.780722	0.346877	1.75719
CKD	f_Pseudomonadaceae	Weighted median	8	-0.0218036	0.105741	0.836636	-0.229055	0.185448	0.978432	0.795285	1.20376
CKD	f_Pseudomonadaceae	Inverse variance weighted	8	-0.0824246	0.102288	0.420354	-0.282909	0.11806	0.920881	0.753588	1.12531
CKD	f_Rhodocyclaceae	MR Egger	7	0.188002	0.304309	0.563756	-0.408444	0.784448	1.20684	0.664684	2.1912
CKD	f_Rhodocyclaceae	Weighted median	7	-0.111677	0.105465	0.289644	-0.318387	0.0950338	0.894333	0.727321	1.0997
CKD	f_Rhodocyclaceae	Inverse variance weighted	7	-0.0530702	0.0987137	0.590841	-0.246549	0.140409	0.948313	0.781493	1.15074
CKD	f_Staphylococcaceae	MR Egger	18	0.15444	0.194382	0.438521	-0.226548	0.535428	1.167	0.797281	1.70818
CKD	f_Staphylococcaceae	Weighted median	18	0.0252607	0.0984827	0.797565	-0.167765	0.218287	1.02558	0.845552	1.24394
CKD	f_Staphylococcaceae	Inverse variance weighted	18	0.0404741	0.0769628	0.598963	-0.110373	0.191321	1.0413	0.8955	1.21085
CKD	f_Streptococcaceae	MR Egger	19	-0.157187	0.272146	0.571118	-0.690594	0.376221	0.854545	0.501278	1.45677
CKD	f_Streptococcaceae	Weighted median	19	0.114675	0.12187	0.346726	-0.124191	0.353541	1.12151	0.883211	1.4241
CKD	f_Streptococcaceae	Inverse variance weighted	19	0.0650246	0.0890759	0.465396	-0.109564	0.239613	1.06719	0.896225	1.27076
CKD	f_Succinivibrionaceae	MR Egger	10	0.412034	0.453096	0.389727	-0.476035	1.3001	1.50989	0.621242	3.66967
CKD	f_Succinivibrionaceae	Weighted median	10	-0.0268811	0.0910638	0.767849	-0.205366	0.151604	0.973477	0.814349	1.1637
CKD	f_Succinivibrionaceae	Inverse variance weighted	10	-0.0385814	0.0975022	0.692328	-0.229686	0.152523	0.962153	0.794783	1.16477
CKD	f_Sutterellaceae	MR Egger	21	0.0635154	0.104349	0.549943	-0.141008	0.268039	1.06558	0.868482	1.3074
CKD	f_Sutterellaceae	Weighted median	21	0.0561476	0.0578765	0.331983	-0.0572903	0.169586	1.05775	0.94432	1.18481
CKD	f_Sutterellaceae	Inverse variance weighted	21	0.0700075	0.041834	0.094237	-0.0119872	0.152002	1.07252	0.988084	1.16416
CKD	f_Thermoanaerobacteraceae	MR Egger	7	-0.117452	0.208956	0.598319	-0.527005	0.292102	0.889184	0.59037	1.33924
CKD	f_Thermoanaerobacteraceae	Weighted median	7	-0.0501415	0.0870501	0.56461	-0.22076	0.120477	0.951095	0.801909	1.12803
CKD	f_Thermoanaerobacteraceae	Inverse variance weighted	7	0.0270954	0.068286	0.69152	-0.106745	0.160936	1.02747	0.898755	1.17461
CKD	f_Veillonellaceae	MR Egger	23	0.00801489	0.145585	0.956617	-0.277332	0.293361	1.00805	0.757803	1.34093
CKD	f_Veillonellaceae	Weighted median	23	0.0616678	0.0798029	0.439669	-0.0947458	0.218081	1.06361	0.909604	1.24369
CKD	f_Veillonellaceae	Inverse variance weighted	23	0.0773938	0.0560287	0.167179	-0.0324224	0.18721	1.08047	0.968098	1.20588
CKD	g_Abiotrophia	MR Egger	14	-0.0879167	0.229264	0.708076	-0.537274	0.361441	0.915837	0.584339	1.4354
CKD	g_Abiotrophia	Weighted median	14	-0.120057	0.119148	0.313631	-0.353586	0.113473	0.88687	0.702165	1.12016
CKD	g_Abiotrophia	Inverse variance weighted	14	-0.0189792	0.100567	0.850311	-0.21609	0.178132	0.9812	0.805663	1.19498
CKD	g_Acetivibrio	MR Egger	13	-0.135862	0.228412	0.564005	-0.58355	0.311826	0.872963	0.557914	1.36592
CKD	g_Acetivibrio	Weighted median	13	0.0167632	0.0834147	0.840728	-0.14673	0.180256	1.0169	0.863527	1.19752
CKD	g_Acetivibrio	Inverse variance weighted	13	-0.0273263	0.0703767	0.697804	-0.165265	0.110612	0.973044	0.847669	1.11696
CKD	g_Achromobacter	MR Egger	10	-0.211764	0.203245	0.32791	-0.610124	0.186595	0.809155	0.543284	1.20514
CKD	g_Achromobacter	Weighted median	10	-0.0353209	0.0760822	0.642471	-0.184442	0.1138	0.965296	0.831568	1.12053
CKD	g_Achromobacter	Inverse variance weighted	10	-0.0394545	0.0600871	0.511424	-0.157225	0.0783162	0.961314	0.854512	1.08146
CKD	g_Acidaminococcus	MR Egger	15	-0.0334065	0.15373	0.831343	-0.334718	0.267905	0.967145	0.71554	1.30722
CKD	g_Acidaminococcus	Weighted median	15	-0.076282	0.0900341	0.396852	-0.252749	0.100185	0.926555	0.776663	1.10538
CKD	g_Acidaminococcus	Inverse variance weighted	15	-0.063866	0.0673009	0.34264	-0.195776	0.0680437	0.938131	0.822197	1.07041
CKD	g_Acidovorax	MR Egger	11	-0.00960721	0.154221	0.951689	-0.31188	0.292665	0.990439	0.732069	1.33999
CKD	g_Acidovorax	Weighted median	11	-0.0919727	0.0758595	0.225356	-0.240657	0.0567119	0.91213	0.786111	1.05835
CKD	g_Acidovorax	Inverse variance weighted	11	-0.0967413	0.0564826	0.0867563	-0.207447	0.0139646	0.907791	0.812656	1.01406
CKD	g_Actinobacillus	MR Egger	7	-0.0850714	0.321483	0.801863	-0.715179	0.545036	0.918447	0.489105	1.72467
CKD	g_Actinobacillus	Weighted median	7	-0.0185865	0.100296	0.852981	-0.215167	0.177994	0.981585	0.806407	1.19482
CKD	g_Actinobacillus	Inverse variance weighted	7	0.0676208	0.0780526	0.386299	-0.0853624	0.220604	1.06996	0.91818	1.24683
CKD	g_Actinomyces	MR Egger	20	0.243404	0.218578	0.280111	-0.18501	0.671817	1.27558	0.831096	1.95779
CKD	g_Actinomyces	Weighted median	20	0.0636904	0.114548	0.578202	-0.160824	0.288205	1.06576	0.851442	1.33403
CKD	g_Actinomyces	Inverse variance weighted	20	-0.00826672	0.091178	0.927758	-0.186976	0.170442	0.991767	0.829464	1.18583
CKD	g_Aggregatibacter	MR Egger	12	0.0286079	0.154671	0.856958	-0.274548	0.331764	1.02902	0.759916	1.39342
CKD	g_Aggregatibacter	Weighted median	12	0.0664163	0.0820096	0.418021	-0.0943225	0.227155	1.06867	0.909989	1.25502
CKD	g_Aggregatibacter	Inverse variance weighted	12	0.00385807	0.0602661	0.948956	-0.114264	0.12198	1.00387	0.892023	1.12973
CKD	g_Alistipes	MR Egger	11	0.803338	0.481979	0.129914	-0.141342	1.74802	2.23298	0.868193	5.7432
CKD	g_Alistipes	Weighted median	11	0.219446	0.106223	0.0388386	0.0112483	0.427643	1.24539	1.01131	1.53364
CKD	g_Alistipes	Inverse variance weighted	11	0.182682	0.0785761	0.0200772	0.0286726	0.336691	1.20043	1.02909	1.40031
CKD	g_Alkaliphilus	MR Egger	13	1.73623e-05	0.151719	0.999911	-0.297351	0.297386	1.00002	0.742783	1.34634
CKD	g_Alkaliphilus	Weighted median	13	0.0114081	0.0739407	0.877383	-0.133516	0.156332	1.01147	0.875014	1.16921
CKD	g_Alkaliphilus	Inverse variance weighted	13	0.0229847	0.0534122	0.666958	-0.0817031	0.127673	1.02325	0.921545	1.13618
CKD	g_Anaerococcus	MR Egger	21	-0.0998976	0.191077	0.607148	-0.474409	0.274614	0.90493	0.622253	1.31602
CKD	g_Anaerococcus	Weighted median	21	0.0728446	0.0881189	0.408428	-0.0998684	0.245558	1.07556	0.904957	1.27833
CKD	g_Anaerococcus	Inverse variance weighted	21	0.0929621	0.0721778	0.19776	-0.0485065	0.234431	1.09742	0.952651	1.26419
CKD	g_Anaerofustis	MR Egger	14	0.182347	0.341245	0.602854	-0.486494	0.851187	1.20003	0.614778	2.34243
CKD	g_Anaerofustis	Weighted median	14	-0.066644	0.153843	0.664873	-0.368176	0.234888	0.935528	0.691996	1.26477
CKD	g_Anaerofustis	Inverse variance weighted	14	0.029421	0.124961	0.813866	-0.215502	0.274344	1.02986	0.806137	1.31567
CKD	g_Anaerostipes	MR Egger	19	0.0073194	0.255063	0.977441	-0.492603	0.507242	1.00735	0.611034	1.6607
CKD	g_Anaerostipes	Weighted median	19	0.178017	0.15049	0.236842	-0.116943	0.472977	1.19485	0.889636	1.60476
CKD	g_Anaerostipes	Inverse variance weighted	19	0.0737541	0.107692	0.493431	-0.137322	0.28483	1.07654	0.871689	1.32954
CKD	g_Anaerotruncus	MR Egger	15	0.0179396	0.293801	0.95224	-0.55791	0.593789	1.0181	0.572404	1.81084
CKD	g_Anaerotruncus	Weighted median	15	-0.00675384	0.18072	0.970188	-0.360964	0.347456	0.993269	0.697004	1.41546
CKD	g_Anaerotruncus	Inverse variance weighted	15	-0.0366035	0.132306	0.782043	-0.295923	0.222716	0.964058	0.743845	1.24947
CKD	g_Atopobium	MR Egger	7	-0.159304	0.389926	0.69978	-0.923559	0.604951	0.852737	0.397103	1.83116
CKD	g_Atopobium	Weighted median	7	-0.281956	0.21688	0.193583	-0.707042	0.14313	0.754307	0.493101	1.15388
CKD	g_Atopobium	Inverse variance weighted	7	-0.235575	0.165269	0.154042	-0.559503	0.088353	0.790116	0.571493	1.09237
CKD	g_Bacteroides	MR Egger	20	-0.470902	0.320827	0.159422	-1.09972	0.157919	0.624439	0.332963	1.17107
CKD	g_Bacteroides	Weighted median	20	-0.148865	0.152698	0.329611	-0.448154	0.150424	0.861685	0.638806	1.16233
CKD	g_Bacteroides	Inverse variance weighted	20	-0.132815	0.134417	0.323112	-0.396273	0.130642	0.875627	0.672823	1.13956
CKD	g_Blautia	MR Egger	15	0.276219	0.499692	0.589794	-0.703177	1.25562	1.31814	0.49501	3.51
CKD	g_Blautia	Weighted median	15	0.0505739	0.206573	0.806593	-0.354309	0.455457	1.05187	0.701658	1.57689
CKD	g_Blautia	Inverse variance weighted	15	0.014001	0.183286	0.93911	-0.34524	0.373242	1.0141	0.70805	1.45244
CKD	g_Cellulosilyticum	MR Egger	14	0.0352097	0.178855	0.847231	-0.315347	0.385766	1.03584	0.729536	1.47074
CKD	g_Cellulosilyticum	Weighted median	14	-0.0611488	0.0660081	0.354247	-0.190525	0.0682271	0.940683	0.826525	1.07061
CKD	g_Cellulosilyticum	Inverse variance weighted	14	-0.0863005	0.0526456	0.101156	-0.189486	0.0168848	0.917319	0.827384	1.01703
CKD	g_Citrobacter	MR Egger	14	-0.158192	0.139185	0.277911	-0.430995	0.114611	0.853686	0.649862	1.12144
CKD	g_Citrobacter	Weighted median	14	-0.0351675	0.0739624	0.634446	-0.180134	0.109799	0.965444	0.835158	1.11605
CKD	g_Citrobacter	Inverse variance weighted	14	-0.090232	0.0539368	0.0943431	-0.195948	0.0154842	0.913719	0.822055	1.0156
CKD	g_Clostridium	MR Egger	12	0.404906	0.346924	0.270234	-0.275065	1.08488	1.49916	0.759523	2.95908
CKD	g_Clostridium	Weighted median	12	0.455772	0.233884	0.0513296	-0.00263963	0.914184	1.57739	0.997364	2.49474
CKD	g_Clostridium	Inverse variance weighted	12	0.243728	0.170205	0.152154	-0.0898743	0.577331	1.276	0.914046	1.78128
CKD	g_Collinsella	MR Egger	18	-0.111978	0.154706	0.479631	-0.415203	0.191246	0.894064	0.660206	1.21076
CKD	g_Collinsella	Weighted median	18	-0.014289	0.0616899	0.816829	-0.135201	0.106623	0.985813	0.87354	1.11252
CKD	g_Collinsella	Inverse variance weighted	18	-0.0502487	0.044605	0.259943	-0.137675	0.0371771	0.950993	0.871382	1.03788
CKD	g_Coprobacillus	MR Egger	18	-0.152598	0.245448	0.54289	-0.633677	0.328481	0.858475	0.530637	1.38886
CKD	g_Coprobacillus	Weighted median	18	-0.0328726	0.129699	0.799919	-0.287084	0.221338	0.967662	0.750449	1.24775
CKD	g_Coprobacillus	Inverse variance weighted	18	0.00642366	0.106676	0.951983	-0.20266	0.215508	1.00644	0.816555	1.24049
CKD	g_Coprococcus	MR Egger	18	-0.105418	0.217034	0.633749	-0.530804	0.319968	0.899948	0.588132	1.37708
CKD	g_Coprococcus	Weighted median	18	-0.0249977	0.134494	0.852551	-0.288607	0.238611	0.975312	0.749307	1.26949
CKD	g_Coprococcus	Inverse variance weighted	18	-0.0713803	0.0979703	0.466252	-0.263402	0.120641	0.931108	0.768433	1.12822
CKD	g_Cronobacter	MR Egger	5	0.0690023	0.42001	0.87995	-0.754218	0.892222	1.07144	0.470379	2.44055
CKD	g_Cronobacter	Weighted median	5	-0.0882422	0.131332	0.501648	-0.345654	0.169169	0.915539	0.707758	1.18432
CKD	g_Cronobacter	Inverse variance weighted	5	0.0138937	0.121894	0.909252	-0.225018	0.252805	1.01399	0.798502	1.28763
CKD	g_Desulfovibrio	MR Egger	12	0.0901636	0.110766	0.434598	-0.126937	0.307264	1.09435	0.880789	1.3597
CKD	g_Desulfovibrio	Weighted median	12	0.107213	0.064951	0.0988048	-0.0200909	0.234517	1.11317	0.98011	1.2643
CKD	g_Desulfovibrio	Inverse variance weighted	12	0.0825698	0.0471995	0.0802258	-0.00994128	0.175081	1.08607	0.990108	1.19134
CKD	g_Dickeya	MR Egger	4	-0.109263	0.422558	0.820142	-0.937477	0.718951	0.896495	0.391615	2.05228
CKD	g_Dickeya	Weighted median	4	0.191587	0.112523	0.0886345	-0.0289583	0.412132	1.21117	0.971457	1.51003
CKD	g_Dickeya	Inverse variance weighted	4	0.200776	0.0914992	0.0282143	0.0214377	0.380115	1.22235	1.02167	1.46245
CKD	g_Dorea	MR Egger	17	-0.187941	0.307335	0.550012	-0.790317	0.414435	0.828664	0.453701	1.51352
CKD	g_Dorea	Weighted median	17	0.138706	0.18187	0.44566	-0.217758	0.495171	1.14879	0.80432	1.64078
CKD	g_Dorea	Inverse variance weighted	17	0.274997	0.135878	0.0429848	0.0086769	0.541318	1.31653	1.00871	1.71827
CKD	g_Dysgonomonas	MR Egger	10	-0.0699172	0.346221	0.845001	-0.74851	0.608675	0.932471	0.473071	1.83799
CKD	g_Dysgonomonas	Weighted median	10	0.15224	0.0860158	0.0767425	-0.0163509	0.320831	1.16444	0.983782	1.37827
CKD	g_Dysgonomonas	Inverse variance weighted	10	0.136265	0.0805322	0.0906339	-0.0215775	0.294109	1.14599	0.978654	1.34193
CKD	g_Edwardsiella	MR Egger	6	1.21222	1.07877	0.324018	-0.902179	3.32661	3.36092	0.405685	27.8438
CKD	g_Edwardsiella	Weighted median	6	-0.0692391	0.0993536	0.485868	-0.263972	0.125494	0.933104	0.767995	1.13371
CKD	g_Edwardsiella	Inverse variance weighted	6	-0.0410478	0.0776945	0.597275	-0.193329	0.111233	0.959783	0.824211	1.11766
CKD	g_Enterobacter	MR Egger	14	0.0959622	0.197892	0.636463	-0.291906	0.48383	1.10072	0.746839	1.62228
CKD	g_Enterobacter	Weighted median	14	0.0125892	0.0712039	0.859662	-0.12697	0.152149	1.01267	0.88076	1.16433
CKD	g_Enterobacter	Inverse variance weighted	14	0.00838226	0.0644856	0.896577	-0.118009	0.134774	1.00842	0.888688	1.14428
CKD	g_Epulopiscium	MR Egger	10	-0.111076	0.206647	0.605537	-0.516104	0.293953	0.894871	0.596841	1.34172
CKD	g_Epulopiscium	Weighted median	10	-0.0432415	0.0832298	0.603382	-0.206372	0.119889	0.95768	0.81353	1.12737
CKD	g_Epulopiscium	Inverse variance weighted	10	-0.0222582	0.0679299	0.743165	-0.155401	0.110884	0.977988	0.856072	1.11727
CKD	g_Eremococcus	MR Egger	10	0.327726	0.291709	0.293817	-0.244022	0.899475	1.38781	0.78347	2.45831
CKD	g_Eremococcus	Weighted median	10	0.0988381	0.0845095	0.242182	-0.0668005	0.264477	1.10389	0.935382	1.30275
CKD	g_Eremococcus	Inverse variance weighted	10	0.0888256	0.0636588	0.162913	-0.0359456	0.213597	1.09289	0.964693	1.23812
CKD	g_Erwinia	MR Egger	8	0.0408294	0.153482	0.799129	-0.259996	0.341654	1.04167	0.771055	1.40727
CKD	g_Erwinia	Weighted median	8	0.0188153	0.0847768	0.824361	-0.147347	0.184978	1.01899	0.862994	1.20319
CKD	g_Erwinia	Inverse variance weighted	8	-0.0259541	0.0665823	0.696681	-0.156455	0.104547	0.97438	0.85517	1.11021
CKD	g_Escherichia	MR Egger	15	-0.0384452	0.151533	0.803689	-0.335449	0.258559	0.962284	0.715017	1.29506
CKD	g_Escherichia	Weighted median	15	0.0498706	0.0823207	0.544642	-0.111478	0.211219	1.05114	0.894511	1.23518
CKD	g_Escherichia	Inverse variance weighted	15	0.0207737	0.0593588	0.726362	-0.0955695	0.137117	1.02099	0.908855	1.14696
CKD	g_Ethanoligenens	MR Egger	12	-0.104953	0.155842	0.515917	-0.410404	0.200497	0.900366	0.663382	1.22201
CKD	g_Ethanoligenens	Weighted median	12	-0.0124383	0.0656838	0.849806	-0.141179	0.116302	0.987639	0.868334	1.12334
CKD	g_Ethanoligenens	Inverse variance weighted	12	-0.0286092	0.0526721	0.587022	-0.131847	0.0746282	0.971796	0.876475	1.07748
CKD	g_Faecalibacterium	MR Egger	26	0.107752	0.124338	0.394739	-0.13595	0.351454	1.11377	0.872886	1.42113
CKD	g_Faecalibacterium	Weighted median	26	-0.00243411	0.0872855	0.977753	-0.173514	0.168645	0.997569	0.840706	1.1837
CKD	g_Faecalibacterium	Inverse variance weighted	26	-0.0132493	0.0614403	0.829264	-0.133672	0.107174	0.986838	0.874877	1.11313
CKD	g_Filifactor	MR Egger	6	-0.119492	0.237607	0.641463	-0.585202	0.346217	0.887371	0.556993	1.41371
CKD	g_Filifactor	Weighted median	6	-0.0261973	0.102353	0.797989	-0.226809	0.174415	0.974143	0.797073	1.19055
CKD	g_Filifactor	Inverse variance weighted	6	-0.0239278	0.0833106	0.77395	-0.187217	0.139361	0.976356	0.829264	1.14954
CKD	g_Finegoldia	MR Egger	16	0.0486079	0.209354	0.819757	-0.361725	0.458941	1.04981	0.696474	1.5824
CKD	g_Finegoldia	Weighted median	16	0.0899701	0.0701128	0.199415	-0.0474509	0.227391	1.09414	0.953657	1.25532
CKD	g_Finegoldia	Inverse variance weighted	16	0.0235557	0.064977	0.716961	-0.103799	0.150911	1.02384	0.901406	1.16289
CKD	g_Fusobacterium	MR Egger	9	0.315701	0.131634	0.0475836	0.0576977	0.573705	1.37122	1.05939	1.77483
CKD	g_Fusobacterium	Weighted median	9	-0.00612482	0.070733	0.930997	-0.144762	0.132512	0.993894	0.865229	1.14169
CKD	g_Fusobacterium	Inverse variance weighted	9	-0.0600482	0.081383	0.460607	-0.219559	0.0994624	0.941719	0.802873	1.10458
CKD	g_Gardnerella	MR Egger	6	0.528367	0.355223	0.211115	-0.167871	1.2246	1.69616	0.845463	3.40282
CKD	g_Gardnerella	Weighted median	6	-0.0888947	0.110471	0.421001	-0.305418	0.127629	0.914942	0.736815	1.13613
CKD	g_Gardnerella	Inverse variance weighted	6	0.0217553	0.114403	0.849181	-0.202475	0.245986	1.02199	0.816707	1.27888
CKD	g_Gemella	MR Egger	13	-0.166795	0.292955	0.580557	-0.740986	0.407397	0.846373	0.476644	1.5029
CKD	g_Gemella	Weighted median	13	-0.0806566	0.138175	0.559404	-0.35148	0.190167	0.92251	0.703646	1.20945
CKD	g_Gemella	Inverse variance weighted	13	-0.00783635	0.101663	0.938558	-0.207095	0.191423	0.992194	0.812942	1.21097
CKD	g_Granulicatella	MR Egger	22	0.134169	0.207324	0.524896	-0.272186	0.540524	1.14359	0.761712	1.71691
CKD	g_Granulicatella	Weighted median	22	-0.059058	0.119792	0.622009	-0.29385	0.175734	0.942652	0.745388	1.19212
CKD	g_Granulicatella	Inverse variance weighted	22	-0.0404897	0.0874892	0.64351	-0.211969	0.130989	0.960319	0.80899	1.13996
CKD	g_Helicobacter	MR Egger	7	0.388902	0.380215	0.353294	-0.35632	1.13412	1.47536	0.700248	3.10845
CKD	g_Helicobacter	Weighted median	7	-0.0500494	0.0913877	0.583925	-0.229169	0.129071	0.951182	0.795194	1.13777
CKD	g_Helicobacter	Inverse variance weighted	7	0.0436345	0.103359	0.672904	-0.158949	0.246218	1.0446	0.85304	1.27918
CKD	g_Histophilus	MR Egger	6	-0.653911	0.613123	0.346281	-1.85563	0.547809	0.520008	0.156354	1.72946
CKD	g_Histophilus	Weighted median	6	-0.0284717	0.120563	0.813312	-0.264776	0.207832	0.97193	0.767378	1.23101
CKD	g_Histophilus	Inverse variance weighted	6	0.0450845	0.155489	0.771852	-0.259674	0.349843	1.04612	0.771303	1.41884
CKD	g_Holdemania	MR Egger	18	0.359093	0.296818	0.243924	-0.22267	0.940857	1.43203	0.800379	2.56218
CKD	g_Holdemania	Weighted median	18	0.17121	0.162112	0.290912	-0.146529	0.488949	1.18674	0.863701	1.6306
CKD	g_Holdemania	Inverse variance weighted	18	0.124643	0.131556	0.343408	-0.133207	0.382492	1.13274	0.875284	1.46593
CKD	g_Kingella	MR Egger	11	-0.125828	0.194568	0.533968	-0.507181	0.255526	0.881767	0.602191	1.29114
CKD	g_Kingella	Weighted median	11	0.0346376	0.0788857	0.660599	-0.119978	0.189254	1.03524	0.88694	1.20835
CKD	g_Kingella	Inverse variance weighted	11	-0.0219714	0.0574208	0.701987	-0.134516	0.0905733	0.978268	0.874139	1.0948
CKD	g_Klebsiella	MR Egger	7	0.323911	0.281335	0.301658	-0.227505	0.875327	1.38252	0.796518	2.39966
CKD	g_Klebsiella	Weighted median	7	0.127273	0.0875402	0.145978	-0.0443055	0.298852	1.13573	0.956662	1.34831
CKD	g_Klebsiella	Inverse variance weighted	7	0.146384	0.0700524	0.0366509	0.00908103	0.283686	1.15764	1.00912	1.32802
CKD	g_Lactococcus	MR Egger	9	0.188643	0.333333	0.589114	-0.464689	0.841976	1.20761	0.62833	2.32095
CKD	g_Lactococcus	Weighted median	9	0.0601373	0.126216	0.633743	-0.187245	0.30752	1.06198	0.82924	1.36005
CKD	g_Lactococcus	Inverse variance weighted	9	0.0526452	0.0969759	0.58722	-0.137428	0.242718	1.05406	0.871597	1.27471
CKD	g_Lawsonia	MR Egger	9	0.00513942	0.211224	0.981267	-0.408859	0.419138	1.00515	0.664408	1.52065
CKD	g_Lawsonia	Weighted median	9	0.0117467	0.0812822	0.885092	-0.147566	0.17106	1.01182	0.862805	1.18656
CKD	g_Lawsonia	Inverse variance weighted	9	-0.0275928	0.0651354	0.671842	-0.155258	0.100073	0.972784	0.856194	1.10525
CKD	g_Leuconostoc	MR Egger	12	-0.079537	0.175382	0.659866	-0.423286	0.264212	0.923544	0.654892	1.3024
CKD	g_Leuconostoc	Weighted median	12	-0.0128386	0.074624	0.863403	-0.159102	0.133424	0.987243	0.85291	1.14273
CKD	g_Leuconostoc	Inverse variance weighted	12	-0.0168684	0.0544833	0.75686	-0.123656	0.0899189	0.983273	0.883684	1.09409
CKD	g_Megasphaera	MR Egger	21	0.127441	0.0989956	0.213439	-0.0665909	0.321472	1.13592	0.935578	1.37916
CKD	g_Megasphaera	Weighted median	21	0.0478477	0.06921	0.489351	-0.0878039	0.183499	1.04901	0.91594	1.20141
CKD	g_Megasphaera	Inverse variance weighted	21	0.0173775	0.0468585	0.710748	-0.0744651	0.10922	1.01753	0.92824	1.11541
CKD	g_Methylobacillus	MR Egger	9	-0.124292	0.210814	0.573999	-0.537487	0.288903	0.883122	0.584215	1.33496
CKD	g_Methylobacillus	Weighted median	9	-0.0349336	0.0872721	0.688948	-0.205987	0.13612	0.96567	0.813844	1.14582
CKD	g_Methylobacillus	Inverse variance weighted	9	-0.0286305	0.0641508	0.655381	-0.154366	0.0971051	0.971775	0.856958	1.10198
CKD	g_Mitsuokella	MR Egger	24	0.0278328	0.0928145	0.767087	-0.154084	0.209749	1.02822	0.8572	1.23337
CKD	g_Mitsuokella	Weighted median	24	0.109082	0.0600586	0.0693301	-0.00863266	0.226797	1.11525	0.991404	1.25458
CKD	g_Mitsuokella	Inverse variance weighted	24	0.0758299	0.0430603	0.0782354	-0.00856824	0.160228	1.07878	0.991468	1.17378
CKD	g_Mobiluncus	MR Egger	20	-0.129612	0.21728	0.558256	-0.555482	0.296257	0.878436	0.573796	1.34482
CKD	g_Mobiluncus	Weighted median	20	-0.0957865	0.109358	0.381084	-0.310128	0.118555	0.908658	0.733353	1.12587
CKD	g_Mobiluncus	Inverse variance weighted	20	-0.0609493	0.079387	0.442636	-0.216548	0.0946493	0.940871	0.805294	1.09927
CKD	g_Odoribacter	MR Egger	9	0.211584	0.277525	0.470728	-0.332365	0.755533	1.23563	0.717225	2.12875
CKD	g_Odoribacter	Weighted median	9	0.116922	0.151916	0.441508	-0.180834	0.414678	1.12403	0.834574	1.51388
CKD	g_Odoribacter	Inverse variance weighted	9	0.172575	0.114432	0.131529	-0.0517119	0.396862	1.18836	0.949602	1.48715
CKD	g_Olsenella	MR Egger	9	0.152037	0.205014	0.482469	-0.249792	0.553865	1.1642	0.778963	1.73997
CKD	g_Olsenella	Weighted median	9	-0.0784537	0.0856286	0.359557	-0.246286	0.0893784	0.924545	0.781699	1.09349
CKD	g_Olsenella	Inverse variance weighted	9	-0.0887374	0.0634416	0.161895	-0.213083	0.0356081	0.915086	0.808089	1.03625
CKD	g_Oribacterium	MR Egger	17	0.299266	0.294236	0.325233	-0.277436	0.875968	1.34887	0.757724	2.4012
CKD	g_Oribacterium	Weighted median	17	0.128886	0.16228	0.427068	-0.189183	0.446954	1.13756	0.827635	1.56354
CKD	g_Oribacterium	Inverse variance weighted	17	0.0975887	0.121536	0.421998	-0.140623	0.3358	1.10251	0.868817	1.39906
CKD	g_Ornithinibacillus	MR Egger	10	-0.157676	0.163864	0.36411	-0.478849	0.163498	0.854127	0.619496	1.17762
CKD	g_Ornithinibacillus	Weighted median	10	0.00618877	0.0848598	0.941862	-0.160136	0.172514	1.00621	0.852028	1.18829
CKD	g_Ornithinibacillus	Inverse variance weighted	10	0.0595777	0.0604417	0.324278	-0.0588881	0.178043	1.06139	0.942812	1.19488
CKD	g_Oscillibacter	MR Egger	22	-0.0535804	0.139017	0.703993	-0.326054	0.218894	0.94783	0.721766	1.2447
CKD	g_Oscillibacter	Weighted median	22	-0.0297127	0.0877035	0.734771	-0.201612	0.142186	0.970724	0.817412	1.15279
CKD	g_Oscillibacter	Inverse variance weighted	22	-0.0563043	0.0641316	0.379971	-0.182002	0.0693935	0.945251	0.833599	1.07186
CKD	g_Oxalobacter	MR Egger	16	-0.153092	0.170597	0.384683	-0.487462	0.181278	0.858051	0.614183	1.19875
CKD	g_Oxalobacter	Weighted median	16	0.0565796	0.0688398	0.411132	-0.0783464	0.191506	1.05821	0.924644	1.21107
CKD	g_Oxalobacter	Inverse variance weighted	16	-0.00205575	0.0519059	0.968408	-0.103791	0.0996798	0.997946	0.901413	1.10482
CKD	g_Paenibacillus	MR Egger	12	-0.00203463	0.176197	0.991014	-0.347381	0.343312	0.997967	0.706536	1.40961
CKD	g_Paenibacillus	Weighted median	12	-0.0509409	0.0799334	0.523935	-0.20761	0.105729	0.950335	0.812524	1.11152
CKD	g_Paenibacillus	Inverse variance weighted	12	-0.0471306	0.0541836	0.384392	-0.15333	0.0590692	0.953963	0.857846	1.06085
CKD	g_Pantoea	MR Egger	10	-0.131037	0.243164	0.604635	-0.607637	0.345564	0.877185	0.544636	1.41279
CKD	g_Pantoea	Weighted median	10	0.0810703	0.0814708	0.319696	-0.0786125	0.240753	1.08445	0.924398	1.27221
CKD	g_Pantoea	Inverse variance weighted	10	-0.0140735	0.0769785	0.854937	-0.164951	0.136804	0.986025	0.847935	1.1466
CKD	g_Parabacteroides	MR Egger	19	0.742549	0.288521	0.0197254	0.177047	1.30805	2.10129	1.19369	3.69896
CKD	g_Parabacteroides	Weighted median	19	0.39414	0.179596	0.0281927	0.0421322	0.746149	1.48311	1.04303	2.10886
CKD	g_Parabacteroides	Inverse variance weighted	19	0.31352	0.126865	0.0134627	0.0648647	0.562176	1.36823	1.06701	1.75449
CKD	g_Paraprevotella	MR Egger	30	-0.185045	0.181715	0.317243	-0.541207	0.171117	0.831067	0.582046	1.18663
CKD	g_Paraprevotella	Weighted median	30	-0.122141	0.0880567	0.165419	-0.294732	0.05045	0.885023	0.744731	1.05174
CKD	g_Paraprevotella	Inverse variance weighted	30	-0.0743604	0.0694526	0.28432	-0.210487	0.0617667	0.928337	0.810189	1.06371
CKD	g_Parasutterella	MR Egger	18	0.0959804	0.0912046	0.308267	-0.0827805	0.274741	1.10074	0.920553	1.31619
CKD	g_Parasutterella	Weighted median	18	0.022202	0.0486992	0.648462	-0.0732485	0.117652	1.02245	0.92937	1.12485
CKD	g_Parasutterella	Inverse variance weighted	18	0.0139909	0.0381894	0.714099	-0.0608603	0.0888422	1.01409	0.940955	1.09291
CKD	g_Pectobacterium	MR Egger	10	-0.0505846	0.295703	0.86842	-0.630163	0.528994	0.950673	0.532505	1.69722
CKD	g_Pectobacterium	Weighted median	10	-0.0160319	0.100783	0.873611	-0.213567	0.181503	0.984096	0.807698	1.19902
CKD	g_Pectobacterium	Inverse variance weighted	10	-0.0131317	0.101115	0.896669	-0.211317	0.185053	0.986954	0.809518	1.20328
CKD	g_Peptoniphilus	MR Egger	23	0.216666	0.129284	0.108585	-0.0367297	0.470062	1.24193	0.963937	1.60009
CKD	g_Peptoniphilus	Weighted median	23	0.0655432	0.0849757	0.440519	-0.101009	0.232096	1.06774	0.903925	1.26124
CKD	g_Peptoniphilus	Inverse variance weighted	23	-0.0190024	0.0671881	0.777312	-0.150691	0.112686	0.981177	0.860113	1.11928
CKD	g_Phascolarctobacterium	MR Egger	13	0.0898926	0.225711	0.698056	-0.3525	0.532285	1.09406	0.702929	1.70282
CKD	g_Phascolarctobacterium	Weighted median	13	-0.105877	0.10237	0.301017	-0.306522	0.0947686	0.899536	0.736002	1.0994
CKD	g_Phascolarctobacterium	Inverse variance weighted	13	-0.13944	0.0884266	0.114818	-0.312756	0.0338762	0.869845	0.731428	1.03446
CKD	g_Porphyromonas	MR Egger	13	-0.307682	0.161884	0.0838602	-0.624974	0.00961019	0.735149	0.535275	1.00966
CKD	g_Porphyromonas	Weighted median	13	0.050805	0.0813251	0.532158	-0.108592	0.210202	1.05212	0.897096	1.23393
CKD	g_Porphyromonas	Inverse variance weighted	13	-0.0458966	0.0590408	0.43694	-0.161617	0.0698234	0.955141	0.850767	1.07232
CKD	g_Providencia	MR Egger	11	-0.222082	0.233923	0.367223	-0.680572	0.236408	0.80085	0.506328	1.26669
CKD	g_Providencia	Weighted median	11	0.065946	0.0961987	0.493017	-0.122603	0.254496	1.06817	0.884614	1.28981
CKD	g_Providencia	Inverse variance weighted	11	0.0115515	0.0755542	0.878485	-0.136535	0.159638	1.01162	0.872376	1.17309
CKD	g_Pseudoflavonifractor	MR Egger	10	0.800967	0.521811	0.163338	-0.221783	1.82372	2.22769	0.801089	6.19484
CKD	g_Pseudoflavonifractor	Weighted median	10	-0.081029	0.2718	0.765612	-0.613757	0.451699	0.922167	0.541313	1.57098
CKD	g_Pseudoflavonifractor	Inverse variance weighted	10	-0.0683255	0.26272	0.79481	-0.583257	0.446605	0.933956	0.558078	1.563
CKD	g_Pseudoramibacter	MR Egger	4	-0.131529	0.240294	0.639046	-0.602506	0.339448	0.876754	0.547438	1.40417
CKD	g_Pseudoramibacter	Weighted median	4	-0.0477574	0.109942	0.664007	-0.263244	0.167729	0.953365	0.768555	1.18262
CKD	g_Pseudoramibacter	Inverse variance weighted	4	-0.0401992	0.089385	0.652905	-0.215394	0.134995	0.960598	0.806224	1.14453
CKD	g_Rahnella	MR Egger	14	-0.14799	0.175371	0.415249	-0.491716	0.195737	0.86244	0.611576	1.21621
CKD	g_Rahnella	Weighted median	14	0.00245208	0.0693989	0.971814	-0.13357	0.138474	1.00246	0.874966	1.14852
CKD	g_Rahnella	Inverse variance weighted	14	-0.0225068	0.0533172	0.67293	-0.127008	0.0819949	0.977745	0.880726	1.08545
CKD	g_Roseburia	MR Egger	12	-0.0312772	0.230942	0.894957	-0.483923	0.421368	0.969207	0.616361	1.52405
CKD	g_Roseburia	Weighted median	12	0.00846824	0.143771	0.953031	-0.273322	0.290259	1.0085	0.760848	1.33677
CKD	g_Roseburia	Inverse variance weighted	12	-0.0187848	0.107376	0.861123	-0.229241	0.191672	0.981391	0.795137	1.21127
CKD	g_Ruminococcus	MR Egger	12	0.724491	0.296105	0.0344497	0.144125	1.30486	2.06368	1.15503	3.68716
CKD	g_Ruminococcus	Weighted median	12	0.159624	0.192843	0.407816	-0.218347	0.537596	1.17307	0.803846	1.71189
CKD	g_Ruminococcus	Inverse variance weighted	12	0.177302	0.145971	0.224503	-0.108801	0.463406	1.19399	0.896909	1.58948
CKD	g_Salmonella	MR Egger	8	-0.385991	0.315287	0.266743	-1.00395	0.231972	0.679777	0.366428	1.26108
CKD	g_Salmonella	Weighted median	8	0.0557913	0.121096	0.644999	-0.181556	0.293139	1.05738	0.833972	1.34063
CKD	g_Salmonella	Inverse variance weighted	8	-0.0918338	0.106019	0.386381	-0.299632	0.115964	0.912257	0.741091	1.12296
CKD	g_Selenomonas	MR Egger	11	0.328109	0.267463	0.251042	-0.196118	0.852336	1.38834	0.821915	2.34512
CKD	g_Selenomonas	Weighted median	11	-0.0610505	0.0902938	0.498957	-0.238026	0.115925	0.940776	0.788182	1.12291
CKD	g_Selenomonas	Inverse variance weighted	11	-0.0128417	0.0844399	0.879123	-0.178344	0.152661	0.98724	0.836655	1.16493
CKD	g_Serratia	MR Egger	8	-0.682335	0.658428	0.340006	-1.97285	0.608183	0.505436	0.13906	1.83709
CKD	g_Serratia	Weighted median	8	-0.092318	0.0847617	0.276089	-0.258451	0.073815	0.911815	0.772247	1.07661
CKD	g_Serratia	Inverse variance weighted	8	-0.0532024	0.067709	0.432014	-0.185912	0.0795073	0.948188	0.830347	1.08275
CKD	g_Shewanella	MR Egger	6	-0.27763	0.368956	0.493626	-1.00078	0.445524	0.757577	0.367592	1.56131
CKD	g_Shewanella	Weighted median	6	-0.0344916	0.0994363	0.728688	-0.229387	0.160403	0.966096	0.795021	1.17398
CKD	g_Shewanella	Inverse variance weighted	6	-0.104836	0.101613	0.302206	-0.303997	0.094326	0.900473	0.737863	1.09892
CKD	g_Shuttleworthia	MR Egger	17	-0.121452	0.128444	0.359356	-0.373202	0.130299	0.885634	0.688526	1.13917
CKD	g_Shuttleworthia	Weighted median	17	-0.00822234	0.0804822	0.918627	-0.165967	0.149523	0.991811	0.847074	1.16128
CKD	g_Shuttleworthia	Inverse variance weighted	17	-0.0449399	0.0581826	0.439881	-0.158978	0.069098	0.956055	0.853015	1.07154
CKD	g_Slackia	MR Egger	11	0.286364	0.297918	0.361555	-0.297556	0.870283	1.33158	0.742631	2.38759
CKD	g_Slackia	Weighted median	11	0.0520906	0.0862966	0.546095	-0.117051	0.221232	1.05347	0.88954	1.24761
CKD	g_Slackia	Inverse variance weighted	11	0.0435063	0.0696906	0.532445	-0.0930874	0.1801	1.04447	0.911114	1.19734
CKD	g_Sodalis	MR Egger	7	0.0158387	0.192214	0.937525	-0.360901	0.392579	1.01596	0.697048	1.48079
CKD	g_Sodalis	Weighted median	7	-0.0527665	0.0851676	0.535547	-0.219695	0.114162	0.948602	0.802764	1.12093
CKD	g_Sodalis	Inverse variance weighted	7	-0.0424825	0.0665375	0.523165	-0.172896	0.087931	0.958407	0.841225	1.09191
CKD	g_Solobacterium	MR Egger	10	-0.267945	0.289096	0.381122	-0.834574	0.298683	0.764949	0.434059	1.34808
CKD	g_Solobacterium	Weighted median	10	0.188675	0.128754	0.142815	-0.0636835	0.441033	1.20765	0.938302	1.55431
CKD	g_Solobacterium	Inverse variance weighted	10	0.136997	0.100981	0.17489	-0.0609265	0.334921	1.14682	0.940892	1.39783
CKD	g_Subdoligranulum	MR Egger	15	-0.0593203	0.285307	0.838515	-0.618522	0.499882	0.942405	0.53874	1.64853
CKD	g_Subdoligranulum	Weighted median	15	0.0626253	0.137693	0.64924	-0.207253	0.332504	1.06463	0.812814	1.39445
CKD	g_Subdoligranulum	Inverse variance weighted	15	0.0688668	0.102818	0.502989	-0.132656	0.27039	1.07129	0.875766	1.31048
CKD	g_Sutterella	MR Egger	20	-0.084741	0.105015	0.430234	-0.29057	0.121088	0.91875	0.747837	1.12872
CKD	g_Sutterella	Weighted median	20	-0.0144246	0.0451778	0.74951	-0.102973	0.0741239	0.985679	0.902151	1.07694
CKD	g_Sutterella	Inverse variance weighted	20	-0.0111459	0.0381444	0.770132	-0.0859089	0.0636172	0.988916	0.917678	1.06568
CKD	g_Tannerella	MR Egger	20	0.0603464	0.152894	0.697706	-0.239326	0.360019	1.0622	0.787158	1.43336
CKD	g_Tannerella	Weighted median	20	-0.0501442	0.0878586	0.568178	-0.222347	0.122059	0.951092	0.800637	1.12982
CKD	g_Tannerella	Inverse variance weighted	20	0.0200292	0.0659701	0.761424	-0.109272	0.149331	1.02023	0.896486	1.16106
CKD	g_Thauera	MR Egger	8	-0.0711378	0.262785	0.795688	-0.586197	0.443921	0.931334	0.55644	1.55881
CKD	g_Thauera	Weighted median	8	-0.0154235	0.0858414	0.857408	-0.183673	0.152826	0.984695	0.832208	1.16512
CKD	g_Thauera	Inverse variance weighted	8	0.0306053	0.0677837	0.651619	-0.102251	0.163461	1.03108	0.902803	1.17758
CKD	g_Thermoanaerobacter	MR Egger	13	-0.0539765	0.123692	0.671004	-0.296413	0.18846	0.947454	0.743481	1.20739
CKD	g_Thermoanaerobacter	Weighted median	13	0.0171552	0.071191	0.809576	-0.122379	0.15669	1.0173	0.884813	1.16963
CKD	g_Thermoanaerobacter	Inverse variance weighted	13	-0.00413247	0.05322	0.938107	-0.108444	0.100179	0.995876	0.897229	1.10537
CKD	g_Thermoanaerobacterium	MR Egger	9	0.143941	0.365062	0.705102	-0.571581	0.859463	1.15482	0.564632	2.36189
CKD	g_Thermoanaerobacterium	Weighted median	9	0.000488216	0.0841474	0.995371	-0.164441	0.165417	1.00049	0.848368	1.17989
CKD	g_Thermoanaerobacterium	Inverse variance weighted	9	0.0311754	0.0612618	0.610831	-0.0888977	0.151248	1.03167	0.914939	1.16329
CKD	g_Thermosinus	MR Egger	11	-0.429938	0.56602	0.466934	-1.53934	0.679461	0.650549	0.214523	1.97281
CKD	g_Thermosinus	Weighted median	11	-0.0938034	0.0803983	0.243318	-0.251384	0.0637773	0.910462	0.777724	1.06586
CKD	g_Thermosinus	Inverse variance weighted	11	0.0045973	0.0809409	0.954706	-0.154047	0.163242	1.00461	0.857232	1.17732
CKD	g_Treponema	MR Egger	17	-0.146219	0.189364	0.452015	-0.517372	0.224934	0.863968	0.596085	1.25224
CKD	g_Treponema	Weighted median	17	-0.117936	0.128801	0.35985	-0.370385	0.134513	0.888753	0.690468	1.14398
CKD	g_Treponema	Inverse variance weighted	17	-0.148207	0.0966282	0.125081	-0.337599	0.0411839	0.862252	0.713481	1.04204
CKD	g_Turicibacter	MR Egger	12	0.234644	0.132689	0.107434	-0.0254255	0.494714	1.26446	0.974895	1.64003
CKD	g_Turicibacter	Weighted median	12	-0.0498516	0.0688918	0.469298	-0.18488	0.0851763	0.951371	0.831204	1.08891
CKD	g_Turicibacter	Inverse variance weighted	12	0.00791674	0.0619994	0.898394	-0.113602	0.129436	1.00795	0.892613	1.13819
CKD	g_Veillonella	MR Egger	11	-0.123645	0.238403	0.616524	-0.590915	0.343626	0.883694	0.55382	1.41005
CKD	g_Veillonella	Weighted median	11	-0.154665	0.113353	0.172424	-0.376836	0.0675063	0.856702	0.686028	1.06984
CKD	g_Veillonella	Inverse variance weighted	11	-0.0667558	0.0840603	0.427112	-0.231514	0.0980023	0.935424	0.793332	1.10297
CKD	g_Vibrio	MR Egger	13	-0.0817426	0.227115	0.725724	-0.526887	0.363402	0.921509	0.59044	1.43821
CKD	g_Vibrio	Weighted median	13	0.156166	0.0820572	0.0570222	-0.0046657	0.316999	1.16902	0.995345	1.373
CKD	g_Vibrio	Inverse variance weighted	13	0.0655005	0.0781863	0.402172	-0.0877448	0.218746	1.06769	0.915995	1.24451
CKD	g_Yersinia	MR Egger	8	-0.376429	0.222007	0.140898	-0.811563	0.0587049	0.686308	0.444163	1.06046
CKD	g_Yersinia	Weighted median	8	-0.00733166	0.0891531	0.934458	-0.182072	0.167408	0.992695	0.833542	1.18224
CKD	g_Yersinia	Inverse variance weighted	8	0.0165779	0.0704774	0.814036	-0.121558	0.154714	1.01672	0.88554	1.16732
CKD	MF0001:arabinoxylan_degradation	MR Egger	19	-0.318166	0.731587	0.669106	-1.75208	1.11574	0.727482	0.173414	3.05184
CKD	MF0001:arabinoxylan_degradation	Weighted median	19	-0.388203	0.432706	0.369638	-1.23631	0.459901	0.678275	0.290455	1.58392
CKD	MF0001:arabinoxylan_degradation	Inverse variance weighted	19	-0.0758953	0.319706	0.812353	-0.702519	0.550728	0.926913	0.495336	1.73452
CKD	MF0002:fructan_degradation	MR Egger	12	0.133318	0.881518	0.882797	-1.59446	1.86109	1.14261	0.203019	6.43076
CKD	MF0002:fructan_degradation	Weighted median	12	0.0752557	0.312007	0.809401	-0.536278	0.686789	1.07816	0.584921	1.98732
CKD	MF0002:fructan_degradation	Inverse variance weighted	12	-0.0160762	0.23507	0.945476	-0.476813	0.44466	0.984052	0.620759	1.55996
CKD	MF0003:pectin_degradation_I	MR Egger	17	-0.905355	0.750293	0.246247	-2.37593	0.56522	0.404398	0.0929281	1.75984
CKD	MF0003:pectin_degradation_I	Weighted median	17	0.294408	0.470988	0.531914	-0.628728	1.21754	1.34233	0.533269	3.37888
CKD	MF0003:pectin_degradation_I	Inverse variance weighted	17	-0.342221	0.342361	0.317508	-1.01325	0.328806	0.710191	0.363038	1.38931
CKD	MF0004:pectine_degradation_II	MR Egger	25	-0.241071	0.934729	0.798774	-2.07314	1.591	0.785786	0.12579	4.90864
CKD	MF0004:pectine_degradation_II	Weighted median	25	0.0132453	0.500947	0.978906	-0.96861	0.995101	1.01333	0.37961	2.705
CKD	MF0004:pectine_degradation_II	Inverse variance weighted	25	-0.580644	0.420314	0.16714	-1.40446	0.243172	0.559538	0.2455	1.27529
CKD	MF0005:starch_degradation	MR Egger	9	-0.570473	1.13002	0.629175	-2.7853	1.64436	0.565258	0.0617103	5.17769
CKD	MF0005:starch_degradation	Weighted median	9	-0.453526	0.496458	0.360967	-1.42658	0.519532	0.635384	0.240128	1.68124
CKD	MF0005:starch_degradation	Inverse variance weighted	9	-0.42265	0.362182	0.24323	-1.13253	0.287228	0.655308	0.322218	1.33273
CKD	MF0006:lactose_degradation	MR Egger	17	0.019054	1.42384	0.989499	-2.77167	2.80978	1.01924	0.0625574	16.6062
CKD	MF0006:lactose_degradation	Weighted median	17	0.498609	0.596297	0.403056	-0.670134	1.66735	1.64643	0.51164	5.29812
CKD	MF0006:lactose_degradation	Inverse variance weighted	17	0.501044	0.459109	0.275123	-0.398809	1.4009	1.65044	0.671119	4.05884
CKD	MF0007:lactose_and_galactose_degradation	MR Egger	15	0.0527265	0.331133	0.875934	-0.596294	0.701747	1.05414	0.550849	2.01727
CKD	MF0007:lactose_and_galactose_degradation	Weighted median	15	0.118085	0.206076	0.566631	-0.285823	0.521994	1.12534	0.751396	1.68538
CKD	MF0007:lactose_and_galactose_degradation	Inverse variance weighted	15	0.0759332	0.151642	0.616555	-0.221286	0.373152	1.07889	0.801488	1.45231
CKD	MF0008:maltose_degradation	MR Egger	21	-0.594251	1.70056	0.730599	-3.92735	2.73885	0.551976	0.0196958	15.4691
CKD	MF0008:maltose_degradation	Weighted median	21	-0.882845	0.891539	0.322053	-2.63026	0.864571	0.413604	0.0720596	2.37399
CKD	MF0008:maltose_degradation	Inverse variance weighted	21	-0.730944	0.696098	0.29369	-2.0953	0.633407	0.481454	0.123034	1.88402
CKD	MF0009:melibiose_degradation	MR Egger	13	-0.853567	1.48297	0.576485	-3.76019	2.05306	0.425893	0.0232793	7.79169
CKD	MF0009:melibiose_degradation	Weighted median	13	0.226427	0.736296	0.758446	-1.21671	1.66957	1.25411	0.296202	5.30986
CKD	MF0009:melibiose_degradation	Inverse variance weighted	13	0.116234	0.616645	0.85049	-1.09239	1.32486	1.12326	0.335414	3.76165
CKD	MF0010:sucrose_degradation_I	MR Egger	15	0.219485	2.21682	0.922641	-4.12547	4.56444	1.24544	0.0161559	96.0092
CKD	MF0010:sucrose_degradation_I	Weighted median	15	1.46286	1.06927	0.171283	-0.632912	3.55864	4.31831	0.531043	35.1154
CKD	MF0010:sucrose_degradation_I	Inverse variance weighted	15	0.560382	0.844476	0.506956	-1.09479	2.21555	1.75134	0.334609	9.16649
CKD	MF0011:sucrose_degradation_II	MR Egger	14	-0.670634	0.817452	0.427987	-2.27284	0.931571	0.511384	0.103019	2.53849
CKD	MF0011:sucrose_degradation_II	Weighted median	14	0.0333363	0.296189	0.910386	-0.547193	0.613866	1.0339	0.578572	1.84756
CKD	MF0011:sucrose_degradation_II	Inverse variance weighted	14	-0.0426404	0.234005	0.85541	-0.501291	0.41601	0.958256	0.605748	1.5159
CKD	MF0012:trehalose_degradation	MR Egger	21	0.170843	0.370922	0.650322	-0.556165	0.89785	1.1863	0.573404	2.45432
CKD	MF0012:trehalose_degradation	Weighted median	21	0.159794	0.163166	0.327415	-0.160011	0.4796	1.17327	0.852134	1.61543
CKD	MF0012:trehalose_degradation	Inverse variance weighted	21	0.0594576	0.137256	0.664878	-0.209563	0.328479	1.06126	0.810938	1.38885
CKD	MF0013:allose_degradation	MR Egger	17	-1.69011	1.83756	0.372256	-5.29173	1.91152	0.1845	0.00503304	6.76334
CKD	MF0013:allose_degradation	Weighted median	17	-0.00115944	1.12087	0.999175	-2.19806	2.19574	0.998841	0.111018	8.98669
CKD	MF0013:allose_degradation	Inverse variance weighted	17	0.0232108	0.813182	0.977229	-1.57063	1.61705	1.02348	0.207915	5.03819
CKD	MF0014:arabinose_degradation	MR Egger	15	0.501606	0.800285	0.541652	-1.06695	2.07017	1.65137	0.344055	7.92614
CKD	MF0014:arabinose_degradation	Weighted median	15	-0.336795	0.543952	0.535809	-1.40294	0.729351	0.714055	0.245873	2.07373
CKD	MF0014:arabinose_degradation	Inverse variance weighted	15	-0.0970872	0.392123	0.804449	-0.865647	0.671473	0.907477	0.420779	1.95712
CKD	MF0015:fructose_degradation	MR Egger	10	-0.964299	0.590067	0.140854	-2.12083	0.192233	0.38125	0.119932	1.21195
CKD	MF0015:fructose_degradation	Weighted median	10	0.13239	0.355934	0.709929	-0.565241	0.830021	1.14155	0.568223	2.29337
CKD	MF0015:fructose_degradation	Inverse variance weighted	10	-0.0526566	0.305981	0.863366	-0.65238	0.547067	0.948706	0.520805	1.72818
CKD	MF0016:fucose_degradation	MR Egger	15	0.279267	0.793807	0.73062	-1.27659	1.83513	1.32216	0.278986	6.26594
CKD	MF0016:fucose_degradation	Weighted median	15	-0.495951	0.346813	0.15271	-1.1757	0.183802	0.608992	0.308602	1.20178
CKD	MF0016:fucose_degradation	Inverse variance weighted	15	-0.294794	0.280747	0.293701	-0.845058	0.255469	0.744685	0.429532	1.29107
CKD	MF0017:galactose_degradation	MR Egger	20	-2.93275	1.91153	0.14236	-6.67934	0.813848	0.0532506	0.0012566	2.25657
CKD	MF0017:galactose_degradation	Weighted median	20	-1.46154	1.00863	0.147326	-3.43845	0.515367	0.231878	0.0321143	1.67425
CKD	MF0017:galactose_degradation	Inverse variance weighted	20	-1.11467	0.717856	0.120477	-2.52166	0.29233	0.328024	0.0803258	1.33954
CKD	MF0018:mannose_degradation	MR Egger	17	-1.94649	1.72863	0.277847	-5.33461	1.44163	0.142774	0.00482179	4.22757
CKD	MF0018:mannose_degradation	Weighted median	17	-0.770492	0.963422	0.423859	-2.6588	1.11782	0.462785	0.0700323	3.05817
CKD	MF0018:mannose_degradation	Inverse variance weighted	17	-0.931401	0.68186	0.171948	-2.26785	0.405044	0.394001	0.103535	1.49937
CKD	MF0019:rhamnose_degradation	MR Egger	23	-0.452616	0.707401	0.529202	-1.83912	0.933889	0.635962	0.158957	2.54439
CKD	MF0019:rhamnose_degradation	Weighted median	23	-0.223736	0.385011	0.561163	-0.978358	0.530886	0.799526	0.375928	1.70044
CKD	MF0019:rhamnose_degradation	Inverse variance weighted	23	-0.395958	0.340689	0.245143	-1.06371	0.271793	0.673035	0.345173	1.31232
CKD	MF0020:ribose_degradation	MR Egger	19	-0.0290401	0.560314	0.95927	-1.12725	1.06917	0.971377	0.323921	2.91297
CKD	MF0020:ribose_degradation	Weighted median	19	-0.033265	0.263676	0.899606	-0.55007	0.48354	0.967282	0.576909	1.62181
CKD	MF0020:ribose_degradation	Inverse variance weighted	19	0.0521895	0.200661	0.794796	-0.341106	0.445485	1.05358	0.710983	1.56125
CKD	MF0021:xylose_degradation	MR Egger	15	0.107063	1.20824	0.930742	-2.26109	2.47522	1.113	0.104237	11.8843
CKD	MF0021:xylose_degradation	Weighted median	15	-0.0133808	0.751042	0.985785	-1.48542	1.45866	0.986708	0.226407	4.3002
CKD	MF0021:xylose_degradation	Inverse variance weighted	15	-0.172516	0.531907	0.745684	-1.21505	0.870022	0.841545	0.296694	2.38696
CKD	MF0022:galacturonate_degradation_I	MR Egger	14	0.427788	1.32982	0.753223	-2.17866	3.03423	1.53386	0.113193	20.785
CKD	MF0022:galacturonate_degradation_I	Weighted median	14	-1.49865	0.799334	0.06081	-3.06535	0.0680438	0.223431	0.0466377	1.07041
CKD	MF0022:galacturonate_degradation_I	Inverse variance weighted	14	-1.0672	0.572388	0.0622563	-2.18908	0.0546827	0.343971	0.11202	1.05621
CKD	MF0024:phenylalanine_degradation	MR Egger	19	0.0853671	0.145041	0.563888	-0.198914	0.369648	1.08912	0.81962	1.44723
CKD	MF0024:phenylalanine_degradation	Weighted median	19	0.00226234	0.075977	0.976245	-0.146653	0.151177	1.00226	0.863594	1.1632
CKD	MF0024:phenylalanine_degradation	Inverse variance weighted	19	0.0359336	0.0560738	0.521635	-0.073971	0.145838	1.03659	0.928699	1.15701
CKD	MF0025:tryptophan_degradation	MR Egger	23	0.209046	0.216941	0.346207	-0.216157	0.63425	1.2325	0.805608	1.88561
CKD	MF0025:tryptophan_degradation	Weighted median	23	0.0419838	0.135027	0.755855	-0.222669	0.306637	1.04288	0.800379	1.35885
CKD	MF0025:tryptophan_degradation	Inverse variance weighted	23	0.139081	0.0980108	0.155887	-0.0530197	0.331183	1.14922	0.948361	1.39261
CKD	MF0026:tyrosine_degradation_I	MR Egger	17	0.406387	1.72924	0.81738	-2.98293	3.7957	1.50138	0.0506443	44.5095
CKD	MF0026:tyrosine_degradation_I	Weighted median	17	-0.884402	0.915882	0.33423	-2.67953	0.910725	0.412961	0.0685954	2.48613
CKD	MF0026:tyrosine_degradation_I	Inverse variance weighted	17	-0.589925	0.700011	0.399375	-1.96195	0.782096	0.554369	0.140585	2.18605
CKD	MF0027:tyrosine_degradation_II	MR Egger	14	0.229	0.264505	0.403595	-0.28943	0.747431	1.25734	0.74869	2.11157
CKD	MF0027:tyrosine_degradation_II	Weighted median	14	-0.129135	0.1396	0.354945	-0.402751	0.14448	0.878855	0.668478	1.15544
CKD	MF0027:tyrosine_degradation_II	Inverse variance weighted	14	0.00169974	0.103286	0.98687	-0.20074	0.20414	1.0017	0.818125	1.22647
CKD	MF0028:aspartate_degradation_I	MR Egger	27	1.86991	1.08558	0.0973308	-0.257832	3.99766	6.48772	0.772725	54.4703
CKD	MF0028:aspartate_degradation_I	Weighted median	27	0.444334	0.55217	0.42099	-0.63792	1.52659	1.55945	0.52839	4.60244
CKD	MF0028:aspartate_degradation_I	Inverse variance weighted	27	0.467004	0.44163	0.290303	-0.39859	1.3326	1.59521	0.671266	3.79088
CKD	MF0029:aspartate_degradation_II	MR Egger	19	1.16073	0.807398	0.168694	-0.421766	2.74323	3.19228	0.655887	15.5372
CKD	MF0029:aspartate_degradation_II	Weighted median	19	-0.114829	0.341594	0.736752	-0.784354	0.554695	0.891518	0.456415	1.74141
CKD	MF0029:aspartate_degradation_II	Inverse variance weighted	19	0.120951	0.298283	0.685116	-0.463684	0.705587	1.12857	0.628963	2.02503
CKD	MF0030:glutamate_degradation_I	MR Egger	10	-0.0106741	0.691996	0.988071	-1.36699	1.34564	0.989383	0.254874	3.84063
CKD	MF0030:glutamate_degradation_I	Weighted median	10	0.483337	0.302228	0.109766	-0.10903	1.0757	1.62148	0.896704	2.93205
CKD	MF0030:glutamate_degradation_I	Inverse variance weighted	10	0.217692	0.218631	0.319394	-0.210825	0.646209	1.2432	0.809916	1.90829
CKD	MF0031:glutamate_degradation_II	MR Egger	25	0.266504	0.272478	0.338213	-0.267553	0.800561	1.30539	0.76525	2.22679
CKD	MF0031:glutamate_degradation_II	Weighted median	25	0.204325	0.125478	0.103447	-0.0416129	0.450262	1.2267	0.959241	1.56872
CKD	MF0031:glutamate_degradation_II	Inverse variance weighted	25	0.250718	0.107159	0.0193003	0.0406862	0.46075	1.28495	1.04153	1.58526
CKD	MF0032:glutamate_degradation_III	MR Egger	20	0.103585	0.146098	0.4874	-0.182767	0.389937	1.10914	0.832962	1.47689
CKD	MF0032:glutamate_degradation_III	Weighted median	20	-0.0347556	0.0801089	0.664394	-0.191769	0.122258	0.965841	0.825497	1.13005
CKD	MF0032:glutamate_degradation_III	Inverse variance weighted	20	-0.00127982	0.0596065	0.98287	-0.118109	0.115549	0.998721	0.8886	1.12249
CKD	MF0033:alanine_degradation_I	MR Egger	8	0.904592	2.69304	0.748381	-4.37376	6.18294	2.47092	0.0126038	484.415
CKD	MF0033:alanine_degradation_I	Weighted median	8	1.15779	1.34031	0.387688	-1.46923	3.7848	3.18288	0.230104	44.0267
CKD	MF0033:alanine_degradation_I	Inverse variance weighted	8	0.380055	1.084	0.725886	-1.74459	2.5047	1.46236	0.174717	12.2399
CKD	MF0034:alanine_degradation_II	MR Egger	12	0.148777	0.488033	0.766731	-0.807768	1.10532	1.16041	0.445852	3.02019
CKD	MF0034:alanine_degradation_II	Weighted median	12	-0.40109	0.328907	0.222668	-1.04575	0.243567	0.66959	0.351429	1.27579
CKD	MF0034:alanine_degradation_II	Inverse variance weighted	12	-0.214585	0.248876	0.388568	-0.702382	0.273212	0.806876	0.495404	1.31418
CKD	MF0035:glycine_degradation	MR Egger	27	0.0252074	0.29419	0.9324	-0.551405	0.60182	1.02553	0.57614	1.82544
CKD	MF0035:glycine_degradation	Weighted median	27	0.0807399	0.185173	0.662819	-0.282198	0.443678	1.08409	0.754124	1.55843
CKD	MF0035:glycine_degradation	Inverse variance weighted	27	0.152414	0.136807	0.265246	-0.115729	0.420556	1.16464	0.890717	1.52281
CKD	MF0036:isoleucine_degradation	MR Egger	19	-0.321951	0.560431	0.573173	-1.4204	0.776494	0.724733	0.241618	2.17384
CKD	MF0036:isoleucine_degradation	Weighted median	19	0.0541153	0.331507	0.870329	-0.595639	0.70387	1.05561	0.55121	2.02156
CKD	MF0036:isoleucine_degradation	Inverse variance weighted	19	0.174023	0.243886	0.475509	-0.303993	0.652039	1.19008	0.737866	1.91945
CKD	MF0037:leucine_degradation	MR Egger	20	-0.728786	0.295096	0.0237575	-1.30717	-0.150398	0.482495	0.270584	0.860365
CKD	MF0037:leucine_degradation	Weighted median	20	-0.0924382	0.190375	0.62728	-0.465573	0.280696	0.911706	0.627775	1.32405
CKD	MF0037:leucine_degradation	Inverse variance weighted	20	-0.0668267	0.139211	0.631199	-0.33968	0.206026	0.935357	0.711998	1.22879
CKD	MF0038:methionine_degradation_I	MR Egger	16	0.959027	1.23297	0.449623	-1.4576	3.37566	2.60916	0.232794	29.2435
CKD	MF0038:methionine_degradation_I	Weighted median	16	0.688474	0.766712	0.369209	-0.814282	2.19123	1.99068	0.442957	8.9462
CKD	MF0038:methionine_degradation_I	Inverse variance weighted	16	1.06005	0.602996	0.0787532	-0.121825	2.24192	2.88651	0.885303	9.41138
CKD	MF0039:methionine_degradation_II	MR Egger	13	-0.0380058	0.292509	0.898967	-0.611324	0.535312	0.962707	0.542632	1.70798
CKD	MF0039:methionine_degradation_II	Weighted median	13	0.132514	0.169766	0.435056	-0.200228	0.465257	1.1417	0.818544	1.59242
CKD	MF0039:methionine_degradation_II	Inverse variance weighted	13	0.0552876	0.129971	0.670556	-0.199455	0.31003	1.05684	0.819177	1.36347
CKD	MF0040:proline_degradation	MR Egger	23	0.0963487	0.265911	0.720723	-0.424837	0.617534	1.10114	0.653876	1.85435
CKD	MF0040:proline_degradation	Weighted median	23	0.150574	0.133013	0.257621	-0.11013	0.411279	1.1625	0.895717	1.50875
CKD	MF0040:proline_degradation	Inverse variance weighted	23	0.143629	0.0959176	0.134283	-0.0443691	0.331628	1.15446	0.956601	1.39323
CKD	MF0041:valine_degradation_I	MR Egger	19	0.665845	0.519576	0.217217	-0.352525	1.68421	1.94613	0.702911	5.38821
CKD	MF0041:valine_degradation_I	Weighted median	19	0.0716907	0.26657	0.787978	-0.450787	0.594168	1.07432	0.637127	1.81152
CKD	MF0041:valine_degradation_I	Inverse variance weighted	19	0.108298	0.205667	0.598492	-0.294809	0.511406	1.11438	0.744673	1.66763
CKD	MF0044:cysteine_degradation_I	MR Egger	11	-2.4393	4.74843	0.619831	-11.7462	6.86762	0.0872222	7.91927e-06	960.657
CKD	MF0044:cysteine_degradation_I	Weighted median	11	1.09559	0.993835	0.270295	-0.85233	3.0435	2.99094	0.42642	20.9786
CKD	MF0044:cysteine_degradation_I	Inverse variance weighted	11	1.27701	0.774808	0.0993183	-0.24161	2.79564	3.58591	0.785362	16.373
CKD	MF0045:cysteine_degradation_II	MR Egger	21	-0.707659	1.18177	0.556371	-3.02393	1.60861	0.492796	0.0486096	4.99589
CKD	MF0045:cysteine_degradation_II	Weighted median	21	0.647538	0.673897	0.336609	-0.673299	1.96838	1.91083	0.510023	7.15904
CKD	MF0045:cysteine_degradation_II	Inverse variance weighted	21	0.229095	0.515578	0.656793	-0.781437	1.23963	1.25746	0.457748	3.45432
CKD	MF0046:glutamine_degradation_I	MR Egger	21	-0.175873	0.428812	0.686291	-1.01634	0.664599	0.838725	0.361915	1.94371
CKD	MF0046:glutamine_degradation_I	Weighted median	21	0.191353	0.174442	0.272668	-0.150554	0.533259	1.21089	0.860231	1.70448
CKD	MF0046:glutamine_degradation_I	Inverse variance weighted	21	0.0914189	0.147891	0.536475	-0.198447	0.381285	1.09573	0.820003	1.46416
CKD	MF0047:glutamine_degradation_II	MR Egger	13	-2.44356	1.15646	0.0582764	-4.71021	-0.1769	0.0868514	0.00900284	0.837864
CKD	MF0047:glutamine_degradation_II	Weighted median	13	-1.11977	0.716891	0.118294	-2.52487	0.28534	0.326356	0.0800685	1.33021
CKD	MF0047:glutamine_degradation_II	Inverse variance weighted	13	-1.06268	0.518403	0.0403739	-2.07875	-0.0466062	0.34553	0.125087	0.954463
CKD	MF0048:serine_degradation	MR Egger	17	0.907348	1.7487	0.611421	-2.5201	4.3348	2.47774	0.0804514	76.3096
CKD	MF0048:serine_degradation	Weighted median	17	1.78465	0.95404	0.061397	-0.0852667	3.65457	5.9575	0.918267	38.6509
CKD	MF0048:serine_degradation	Inverse variance weighted	17	1.09878	0.673011	0.102546	-0.22032	2.41788	3.00051	0.802262	11.2221
CKD	MF0049:threonine_degradation_I	MR Egger	14	0.204559	2.05324	0.922285	-3.81978	4.2289	1.22698	0.0219326	68.6417
CKD	MF0049:threonine_degradation_I	Weighted median	14	0.191711	0.981748	0.845177	-1.73252	2.11594	1.21132	0.176839	8.29736
CKD	MF0049:threonine_degradation_I	Inverse variance weighted	14	-0.666678	0.821021	0.416785	-2.27588	0.942524	0.513411	0.102706	2.56645
CKD	MF0050:threonine_degradation_II	MR Egger	18	-0.0955161	1.168	0.935838	-2.3848	2.19377	0.908904	0.0921075	8.96893
CKD	MF0050:threonine_degradation_II	Weighted median	18	0.111926	0.633161	0.859686	-1.12907	1.35292	1.11843	0.323334	3.86871
CKD	MF0050:threonine_degradation_II	Inverse variance weighted	18	-0.14825	0.470391	0.752638	-1.07022	0.773716	0.862216	0.342935	2.16781
CKD	MF0051:arginine_degradation_I	MR Egger	14	1.66206	1.31943	0.231734	-0.924023	4.24815	5.27016	0.396919	69.9755
CKD	MF0051:arginine_degradation_I	Weighted median	14	-0.472801	0.72167	0.512372	-1.88727	0.941671	0.623254	0.151484	2.56426
CKD	MF0051:arginine_degradation_I	Inverse variance weighted	14	-0.371871	0.535011	0.48701	-1.42049	0.67675	0.689443	0.241595	1.96747
CKD	MF0052:arginine_degradation_II	MR Egger	13	-0.47776	0.290523	0.128324	-1.04719	0.0916658	0.620171	0.350924	1.096
CKD	MF0052:arginine_degradation_II	Weighted median	13	0.0634511	0.0912533	0.486849	-0.115405	0.242308	1.06551	0.891005	1.27419
CKD	MF0052:arginine_degradation_II	Inverse variance weighted	13	-0.0166092	0.0767627	0.828698	-0.167064	0.133846	0.983528	0.846145	1.14322
CKD	MF0054:arginine_degradation_IV	MR Egger	20	-1.7585	1.72691	0.32203	-5.14324	1.62623	0.172303	0.00583875	5.08469
CKD	MF0054:arginine_degradation_IV	Weighted median	20	0.483217	0.710746	0.496585	-0.909845	1.87628	1.62128	0.402587	6.52916
CKD	MF0054:arginine_degradation_IV	Inverse variance weighted	20	0.604255	0.648969	0.351802	-0.667725	1.87623	1.82989	0.512874	6.52887
CKD	MF0055:arginine_degradation_V	MR Egger	18	-0.0468824	0.471497	0.92203	-0.971017	0.877252	0.9542	0.378698	2.40428
CKD	MF0055:arginine_degradation_V	Weighted median	18	0.013059	0.261863	0.960226	-0.500192	0.52631	1.01314	0.606414	1.69267
CKD	MF0055:arginine_degradation_V	Inverse variance weighted	18	-0.139505	0.186133	0.45356	-0.504325	0.225315	0.869789	0.603913	1.25272
CKD	MF0056:histidine_degradation	MR Egger	17	-0.14976	0.328571	0.655068	-0.793759	0.494239	0.860915	0.452142	1.63925
CKD	MF0056:histidine_degradation	Weighted median	17	0.0118324	0.211743	0.955437	-0.403185	0.42685	1.0119	0.668189	1.53242
CKD	MF0056:histidine_degradation	Inverse variance weighted	17	0.0248995	0.148197	0.866571	-0.265568	0.315367	1.02521	0.766771	1.37076
CKD	MF0057:lysine_degradation_I	MR Egger	4	0.359443	1.18179	0.78974	-1.95687	2.67575	1.43253	0.141301	14.5233
CKD	MF0057:lysine_degradation_I	Weighted median	4	-0.209846	0.305158	0.491664	-0.807956	0.388263	0.810709	0.445768	1.47442
CKD	MF0057:lysine_degradation_I	Inverse variance weighted	4	-0.266403	0.248202	0.283122	-0.752878	0.220072	0.76613	0.471009	1.24617
CKD	MF0058:lysine_degradation_II	MR Egger	18	0.497643	0.411079	0.243638	-0.308072	1.30336	1.64484	0.734862	3.68164
CKD	MF0058:lysine_degradation_II	Weighted median	18	0.0521972	0.274935	0.849424	-0.486675	0.591069	1.05358	0.614667	1.80592
CKD	MF0058:lysine_degradation_II	Inverse variance weighted	18	-0.182353	0.20444	0.372412	-0.583056	0.218349	0.833307	0.55819	1.24402
CKD	MF0059:anaerobic_fatty_acid_beta-oxidation	MR Egger	15	0.00144905	0.226265	0.994987	-0.442031	0.444929	1.00145	0.64273	1.56038
CKD	MF0059:anaerobic_fatty_acid_beta-oxidation	Weighted median	15	0.0162579	0.129394	0.900011	-0.237354	0.26987	1.01639	0.788712	1.30979
CKD	MF0059:anaerobic_fatty_acid_beta-oxidation	Inverse variance weighted	15	-0.028097	0.104733	0.788489	-0.233373	0.177179	0.972294	0.791858	1.19384
CKD	MF0060:glycerol_degradation_I	MR Egger	19	0.464512	0.562239	0.420145	-0.637476	1.5665	1.59124	0.528625	4.78985
CKD	MF0060:glycerol_degradation_I	Weighted median	19	0.21912	0.251821	0.384224	-0.27445	0.71269	1.24498	0.75999	2.03947
CKD	MF0060:glycerol_degradation_I	Inverse variance weighted	19	0.144575	0.190928	0.448917	-0.229644	0.518794	1.15555	0.794816	1.68
CKD	MF0061:glycerol_degradation_II	MR Egger	22	0.0374625	0.470944	0.937388	-0.885588	0.960514	1.03817	0.412471	2.61304
CKD	MF0061:glycerol_degradation_II	Weighted median	22	0.0769166	0.280549	0.783958	-0.47296	0.626794	1.07995	0.623155	1.8716
CKD	MF0061:glycerol_degradation_II	Inverse variance weighted	22	0.325124	0.205119	0.112956	-0.0769102	0.727157	1.3842	0.925973	2.06919
CKD	MF0062:glycerol_degradation_III	MR Egger	20	0.248946	0.294953	0.409738	-0.329163	0.827054	1.28267	0.719526	2.28657
CKD	MF0062:glycerol_degradation_III	Weighted median	20	-0.137226	0.160266	0.391864	-0.451347	0.176895	0.871773	0.63677	1.19351
CKD	MF0062:glycerol_degradation_III	Inverse variance weighted	20	-0.0620955	0.116829	0.595066	-0.291079	0.166889	0.939793	0.747456	1.18162
CKD	MF0063:glyoxylate_bypass	MR Egger	20	-1.44372	1.10593	0.208185	-3.61133	0.723899	0.236049	0.0270158	2.06246
CKD	MF0063:glyoxylate_bypass	Weighted median	20	0.329875	0.653775	0.613861	-0.951524	1.61127	1.39079	0.386152	5.00919
CKD	MF0063:glyoxylate_bypass	Inverse variance weighted	20	0.00120103	0.513316	0.998133	-1.0049	1.0073	1.0012	0.366082	2.7382
CKD	MF0064:triacylglycerol_degradation	MR Egger	11	0.0355157	0.621295	0.955664	-1.18222	1.25325	1.03615	0.306596	3.50172
CKD	MF0064:triacylglycerol_degradation	Weighted median	11	0.0385965	0.231558	0.867621	-0.415258	0.492451	1.03935	0.66017	1.63632
CKD	MF0064:triacylglycerol_degradation	Inverse variance weighted	11	0.00250046	0.198933	0.989971	-0.387408	0.392409	1.0025	0.678814	1.48054
CKD	MF0065:Bifidobacterium_shunt	MR Egger	14	-2.71319	2.39978	0.280315	-7.41676	1.99038	0.0663248	0.000601092	7.31831
CKD	MF0065:Bifidobacterium_shunt	Weighted median	14	0.0224259	1.0213	0.982481	-1.97933	2.02418	1.02268	0.138162	7.56991
CKD	MF0065:Bifidobacterium_shunt	Inverse variance weighted	14	-0.342444	0.745195	0.64585	-1.80303	1.11814	0.710033	0.1648	3.05915
CKD	MF0066:Entner-Doudoroff_pathway	MR Egger	17	0.0291315	0.511047	0.955295	-0.972521	1.03078	1.02956	0.378129	2.80326
CKD	MF0066:Entner-Doudoroff_pathway	Weighted median	17	0.0807587	0.272638	0.767068	-0.453611	0.615128	1.08411	0.63533	1.84989
CKD	MF0066:Entner-Doudoroff_pathway	Inverse variance weighted	17	0.138689	0.219052	0.526647	-0.290652	0.56803	1.14877	0.747776	1.76479
CKD	MF0067:glycolysis_(preparatory_phase)	MR Egger	24	-0.632929	1.25894	0.620137	-3.10045	1.83459	0.531034	0.0450291	6.26255
CKD	MF0067:glycolysis_(preparatory_phase)	Weighted median	24	1.37607	0.880346	0.11803	-0.349411	3.10154	3.95929	0.705103	22.2322
CKD	MF0067:glycolysis_(preparatory_phase)	Inverse variance weighted	24	0.26442	0.643353	0.681071	-0.996553	1.52539	1.30268	0.36915	4.59695
CKD	MF0068:glycolysis_(pay-off_phase)	MR Egger	19	0.723735	1.77804	0.689057	-2.76122	4.20869	2.06212	0.0632147	67.2684
CKD	MF0068:glycolysis_(pay-off_phase)	Weighted median	19	-0.365103	1.0778	0.734798	-2.47758	1.74738	0.694125	0.083946	5.73952
CKD	MF0068:glycolysis_(pay-off_phase)	Inverse variance weighted	19	-0.508273	0.774807	0.511825	-2.0269	1.01035	0.601533	0.131744	2.74656
CKD	MF0069:NADH:ferredoxin_oxidoreductase	MR Egger	17	0.514932	0.368948	0.18313	-0.208206	1.23807	1.67352	0.81204	3.44895
CKD	MF0069:NADH:ferredoxin_oxidoreductase	Weighted median	17	-0.103961	0.204802	0.611721	-0.505372	0.29745	0.90126	0.603281	1.34642
CKD	MF0069:NADH:ferredoxin_oxidoreductase	Inverse variance weighted	17	-0.0258735	0.143741	0.857152	-0.307605	0.255858	0.974458	0.735205	1.29157
CKD	MF0070:pentose_phosphate_pathway_(oxidative_phase)	MR Egger	14	0.0926708	0.486841	0.852216	-0.861538	1.04688	1.0971	0.422512	2.84875
CKD	MF0070:pentose_phosphate_pathway_(oxidative_phase)	Weighted median	14	0.0991968	0.189715	0.601062	-0.272644	0.471038	1.10428	0.761364	1.60166
CKD	MF0070:pentose_phosphate_pathway_(oxidative_phase)	Inverse variance weighted	14	0.214553	0.158442	0.17569	-0.0959925	0.525098	1.23931	0.908471	1.69063
CKD	MF0071:pentose_phosphate_pathway_(non-oxidative_branch)	MR Egger	17	-1.10069	2.3066	0.640103	-5.62162	3.42024	0.332642	0.00361879	30.5767
CKD	MF0071:pentose_phosphate_pathway_(non-oxidative_branch)	Weighted median	17	0.243471	1.42285	0.864133	-2.54532	3.03226	1.27567	0.0784481	20.7441
CKD	MF0071:pentose_phosphate_pathway_(non-oxidative_branch)	Inverse variance weighted	17	-0.45586	1.06471	0.668538	-2.54269	1.63097	0.633903	0.0786549	5.10881
CKD	MF0072:pyruvate_dehydrogenase_complex	MR Egger	20	0.0234616	0.365033	0.949462	-0.692004	0.738927	1.02374	0.500572	2.09369
CKD	MF0072:pyruvate_dehydrogenase_complex	Weighted median	20	-0.0219764	0.168502	0.896232	-0.35224	0.308287	0.978263	0.703112	1.36109
CKD	MF0072:pyruvate_dehydrogenase_complex	Inverse variance weighted	20	-0.106725	0.11913	0.370322	-0.340218	0.126769	0.898773	0.711615	1.13516
CKD	MF0073:pyruvate:ferredoxin_oxidoreductase	MR Egger	23	0.0534498	1.18422	0.964426	-2.26763	2.37452	1.0549	0.103558	10.7459
CKD	MF0073:pyruvate:ferredoxin_oxidoreductase	Weighted median	23	0.812392	0.754324	0.281489	-0.666084	2.29087	2.25329	0.513717	9.8835
CKD	MF0073:pyruvate:ferredoxin_oxidoreductase	Inverse variance weighted	23	0.372105	0.539066	0.490019	-0.684463	1.42867	1.45079	0.504361	4.17316
CKD	MF0074:pyruvate:formate_lyase	MR Egger	13	4.14646	2.35384	0.105873	-0.467073	8.75999	63.2098	0.626834	6374.06
CKD	MF0074:pyruvate:formate_lyase	Weighted median	13	-1.35244	1.01868	0.184298	-3.34906	0.644175	0.258608	0.0351174	1.90442
CKD	MF0074:pyruvate:formate_lyase	Inverse variance weighted	13	-0.699592	0.723102	0.333301	-2.11687	0.717688	0.496788	0.120408	2.04969
CKD	MF0075:acetate_to_acetyl-CoA	MR Egger	21	0.172404	0.679273	0.802371	-1.15897	1.50378	1.18816	0.313809	4.49866
CKD	MF0075:acetate_to_acetyl-CoA	Weighted median	21	-0.0379453	0.484071	0.937519	-0.986724	0.910834	0.962766	0.372796	2.48639
CKD	MF0075:acetate_to_acetyl-CoA	Inverse variance weighted	21	-0.0932826	0.355749	0.793156	-0.790551	0.603986	0.910936	0.453595	1.8294
CKD	MF0076:4-aminobutyrate_degradation	MR Egger	18	0.244582	0.334296	0.474973	-0.410638	0.899801	1.27709	0.663227	2.45911
CKD	MF0076:4-aminobutyrate_degradation	Weighted median	18	-0.110237	0.186381	0.554214	-0.475544	0.255071	0.895622	0.621547	1.29055
CKD	MF0076:4-aminobutyrate_degradation	Inverse variance weighted	18	-0.110207	0.148565	0.458204	-0.401395	0.180981	0.895649	0.669386	1.19839
CKD	MF0077:formate_conversion	MR Egger	16	-0.0763786	0.651157	0.908291	-1.35265	1.19989	0.926465	0.258555	3.31975
CKD	MF0077:formate_conversion	Weighted median	16	0.0878237	0.282442	0.755843	-0.465762	0.64141	1.0918	0.627656	1.89916
CKD	MF0077:formate_conversion	Inverse variance weighted	16	-0.00695047	0.216165	0.97435	-0.430633	0.416732	0.993074	0.650097	1.517
CKD	MF0078:lactaldehyde_degradation	MR Egger	25	-0.689674	0.48829	0.171213	-1.64672	0.267375	0.50174	0.19268	1.30653
CKD	MF0078:lactaldehyde_degradation	Weighted median	25	-0.0392361	0.280546	0.888774	-0.589106	0.510634	0.961524	0.554823	1.66635
CKD	MF0078:lactaldehyde_degradation	Inverse variance weighted	25	0.145119	0.210469	0.490507	-0.2674	0.557637	1.15618	0.765367	1.74654
CKD	MF0079:lactate_consumption_I	MR Egger	22	0.0255606	0.356704	0.943586	-0.673579	0.7247	1.02589	0.509881	2.06411
CKD	MF0079:lactate_consumption_I	Weighted median	22	0.252484	0.166126	0.128551	-0.073122	0.578091	1.28722	0.929487	1.78263
CKD	MF0079:lactate_consumption_I	Inverse variance weighted	22	0.248731	0.135631	0.0666714	-0.0171054	0.514568	1.2824	0.98304	1.67292
CKD	MF0080:lactate_consumption_II	MR Egger	12	-0.459394	0.571998	0.440565	-1.58051	0.661721	0.631666	0.20587	1.93813
CKD	MF0080:lactate_consumption_II	Weighted median	12	0.253115	0.284131	0.373015	-0.303781	0.810011	1.28803	0.738022	2.24793
CKD	MF0080:lactate_consumption_II	Inverse variance weighted	12	0.0981902	0.21513	0.648087	-0.323465	0.519846	1.10317	0.723637	1.68177
CKD	MF0081:methanol_conversion	MR Egger	16	0.108458	0.216641	0.624406	-0.316158	0.533074	1.11456	0.728944	1.70416
CKD	MF0081:methanol_conversion	Weighted median	16	0.0739461	0.105143	0.481873	-0.132133	0.280025	1.07675	0.876224	1.32316
CKD	MF0081:methanol_conversion	Inverse variance weighted	16	-0.0253202	0.0781229	0.745857	-0.178441	0.127801	0.974998	0.836573	1.13633
CKD	MF0082:putrescine_degradation	MR Egger	12	-0.285895	0.35325	0.43716	-0.978264	0.406475	0.751342	0.375963	1.50151
CKD	MF0082:putrescine_degradation	Weighted median	12	-0.0546915	0.167123	0.743476	-0.382252	0.272869	0.946777	0.682323	1.31373
CKD	MF0082:putrescine_degradation	Inverse variance weighted	12	-0.063081	0.124815	0.61328	-0.307717	0.181555	0.938867	0.735123	1.19908
CKD	MF0083:succinate_consumption	MR Egger	11	-0.112261	0.251381	0.665732	-0.604967	0.380445	0.893811	0.546092	1.46294
CKD	MF0083:succinate_consumption	Weighted median	11	0.00813185	0.141776	0.954261	-0.269748	0.286012	1.00817	0.763572	1.33111
CKD	MF0083:succinate_consumption	Inverse variance weighted	11	0.0171705	0.110342	0.876339	-0.199099	0.23344	1.01732	0.819469	1.26294
CKD	MF0084:succinate_conversion_to_propionate	MR Egger	21	-0.102873	0.142119	0.477978	-0.381426	0.175681	0.902242	0.682887	1.19206
CKD	MF0084:succinate_conversion_to_propionate	Weighted median	21	0.0416321	0.0663984	0.530657	-0.0885088	0.171773	1.04251	0.915295	1.18741
CKD	MF0084:succinate_conversion_to_propionate	Inverse variance weighted	21	0.0096953	0.0498965	0.845935	-0.0881019	0.107492	1.00974	0.915668	1.11348
CKD	MF0085:urea_degradation	MR Egger	19	0.217451	0.270311	0.432246	-0.312359	0.747261	1.2429	0.731719	2.11121
CKD	MF0085:urea_degradation	Weighted median	19	-0.00702231	0.163773	0.965799	-0.328018	0.313973	0.993002	0.72035	1.36885
CKD	MF0085:urea_degradation	Inverse variance weighted	19	-0.0885753	0.119078	0.45697	-0.321967	0.144817	0.915234	0.724722	1.15583
CKD	MF0086:acetyl-CoA_to_acetate	MR Egger	12	-4.9642	2.51379	0.0765328	-9.89123	-0.0371787	0.0069835	5.06166e-05	0.963504
CKD	MF0086:acetyl-CoA_to_acetate	Weighted median	12	-0.929415	1.35185	0.491761	-3.57905	1.72022	0.394785	0.0279022	5.58576
CKD	MF0086:acetyl-CoA_to_acetate	Inverse variance weighted	12	-1.5679	1.07035	0.14296	-3.66578	0.529975	0.208482	0.0255841	1.69889
CKD	MF0087:acetyl-CoA_to_crotonyl-CoA	MR Egger	17	0.323514	0.488341	0.517716	-0.633634	1.28066	1.38198	0.53066	3.59902
CKD	MF0087:acetyl-CoA_to_crotonyl-CoA	Weighted median	17	0.20022	0.310919	0.5196	-0.409181	0.80962	1.22167	0.664194	2.24705
CKD	MF0087:acetyl-CoA_to_crotonyl-CoA	Inverse variance weighted	17	0.0829829	0.220523	0.706693	-0.349242	0.515208	1.08652	0.705222	1.67399
CKD	MF0088:butyrate_production_I	MR Egger	27	-0.092661	0.596579	0.877816	-1.26196	1.07663	0.911502	0.2831	2.93479
CKD	MF0088:butyrate_production_I	Weighted median	27	-0.275453	0.307643	0.370592	-0.878433	0.327528	0.759228	0.415433	1.38753
CKD	MF0088:butyrate_production_I	Inverse variance weighted	27	-0.110102	0.26106	0.673209	-0.621779	0.401576	0.895743	0.536988	1.49418
CKD	MF0089:butyrate_production_II	MR Egger	14	-0.220745	0.487619	0.658841	-1.17648	0.734989	0.801921	0.308363	2.08546
CKD	MF0089:butyrate_production_II	Weighted median	14	-0.0664313	0.293186	0.820748	-0.641077	0.508214	0.935727	0.526725	1.66232
CKD	MF0089:butyrate_production_II	Inverse variance weighted	14	-0.207253	0.208419	0.320025	-0.615755	0.201248	0.812814	0.540233	1.22293
CKD	MF0090:ethanol_production_I	MR Egger	19	-0.347209	0.480332	0.479599	-1.28866	0.594242	0.706658	0.27564	1.81166
CKD	MF0090:ethanol_production_I	Weighted median	19	-0.187497	0.285017	0.510637	-0.746131	0.371136	0.829031	0.474198	1.44938
CKD	MF0090:ethanol_production_I	Inverse variance weighted	19	-0.232266	0.206514	0.260718	-0.637034	0.172503	0.792736	0.528859	1.18827
CKD	MF0091:ethanol_production_II	MR Egger	20	-0.495231	0.486904	0.322582	-1.44956	0.459101	0.60943	0.234673	1.58265
CKD	MF0091:ethanol_production_II	Weighted median	20	-0.123522	0.278824	0.657758	-0.670016	0.422972	0.883802	0.5117	1.52649
CKD	MF0091:ethanol_production_II	Inverse variance weighted	20	-0.14781	0.206037	0.47313	-0.551642	0.256022	0.862595	0.576003	1.29178
CKD	MF0092:lactate_production	MR Egger	24	0.231873	0.40134	0.569301	-0.554753	1.0185	1.26096	0.574214	2.76904
CKD	MF0092:lactate_production	Weighted median	24	0.00523257	0.235372	0.982264	-0.456096	0.466561	1.00525	0.633753	1.5945
CKD	MF0092:lactate_production	Inverse variance weighted	24	0.0810414	0.169421	0.632405	-0.251023	0.413106	1.08442	0.778004	1.51151
CKD	MF0093:propionate_production_I	MR Egger	11	0.029933	0.275729	0.915934	-0.510496	0.570362	1.03039	0.600198	1.76891
CKD	MF0093:propionate_production_I	Weighted median	11	0.175706	0.108913	0.106688	-0.0377647	0.389176	1.19209	0.962939	1.47576
CKD	MF0093:propionate_production_I	Inverse variance weighted	11	-0.0176189	0.101781	0.862568	-0.217109	0.181871	0.982535	0.804842	1.19946
CKD	MF0094:propionate_production_II	MR Egger	11	-0.0682474	0.706062	0.925115	-1.45213	1.31563	0.934029	0.234071	3.72712
CKD	MF0094:propionate_production_II	Weighted median	11	0.0988135	0.248533	0.690934	-0.38831	0.585937	1.10386	0.678202	1.79667
CKD	MF0094:propionate_production_II	Inverse variance weighted	11	0.192775	0.195016	0.322904	-0.189456	0.575006	1.21261	0.827409	1.77714
CKD	MF0095:propionate_production_III	MR Egger	19	-0.656797	0.314574	0.0521671	-1.27336	-0.0402312	0.518509	0.279889	0.960567
CKD	MF0095:propionate_production_III	Weighted median	19	-0.063433	0.17731	0.720529	-0.410961	0.284095	0.938537	0.663013	1.32856
CKD	MF0095:propionate_production_III	Inverse variance weighted	19	0.0946658	0.142544	0.506617	-0.184721	0.374053	1.09929	0.831336	1.45361
CKD	MF0096:succinate_production	MR Egger	17	-0.285104	1.16039	0.809247	-2.55946	1.98925	0.751936	0.0773466	7.31006
CKD	MF0096:succinate_production	Weighted median	17	-0.36564	0.622459	0.556927	-1.58566	0.854379	0.693752	0.204813	2.34992
CKD	MF0096:succinate_production	Inverse variance weighted	17	-0.392005	0.475483	0.409692	-1.32395	0.539941	0.675701	0.266082	1.71591
CKD	MF0097:homoacetogenesis	MR Egger	12	0.236563	0.528431	0.663932	-0.799162	1.27229	1.26689	0.449706	3.56901
CKD	MF0097:homoacetogenesis	Weighted median	12	0.118584	0.268575	0.658829	-0.407824	0.644992	1.1259	0.665096	1.90597
CKD	MF0097:homoacetogenesis	Inverse variance weighted	12	0.170801	0.192575	0.375115	-0.206646	0.548248	1.18625	0.813308	1.73022
CKD	MF0098:hydrogen_metabolism	MR Egger	7	-1.17435	1.43556	0.450543	-3.98804	1.63935	0.30902	0.0185359	5.15181
CKD	MF0098:hydrogen_metabolism	Weighted median	7	0.456437	0.932511	0.624508	-1.37128	2.28416	1.57844	0.253781	9.81743
CKD	MF0098:hydrogen_metabolism	Inverse variance weighted	7	0.0828885	0.710444	0.90712	-1.30958	1.47536	1.08642	0.269933	4.3726
CKD	MF0100:methanogenesis_from_carbon_dioxide	MR Egger	21	-0.189732	0.110888	0.103356	-0.407073	0.0276095	0.827181	0.665596	1.02799
CKD	MF0100:methanogenesis_from_carbon_dioxide	Weighted median	21	-0.108167	0.0631617	0.0867971	-0.231964	0.01563	0.897478	0.792975	1.01575
CKD	MF0100:methanogenesis_from_carbon_dioxide	Inverse variance weighted	21	-0.0894952	0.0507896	0.078056	-0.189043	0.0100523	0.914393	0.827751	1.0101
CKD	MF0101:nitrate_reduction_(dissimilatory)	MR Egger	11	0.593194	0.325074	0.101329	-0.0439511	1.23034	1.80976	0.957001	3.42239
CKD	MF0101:nitrate_reduction_(dissimilatory)	Weighted median	11	0.25042	0.1917	0.191446	-0.125312	0.626152	1.28457	0.882222	1.8704
CKD	MF0101:nitrate_reduction_(dissimilatory)	Inverse variance weighted	11	0.258676	0.146808	0.0780696	-0.0290683	0.54642	1.29521	0.97135	1.72706
CKD	MF0102:sulfate_reduction_(dissimilatory)	MR Egger	23	-0.128306	0.274876	0.645465	-0.667063	0.410451	0.879584	0.513214	1.5075
CKD	MF0102:sulfate_reduction_(dissimilatory)	Weighted median	23	-0.261637	0.16021	0.102451	-0.575649	0.0523748	0.76979	0.56234	1.05377
CKD	MF0102:sulfate_reduction_(dissimilatory)	Inverse variance weighted	23	-0.248075	0.117215	0.0343105	-0.477817	-0.0183328	0.780302	0.620136	0.981834
CKD	MF0103:mucin_degradation	MR Egger	21	0.23095	0.641331	0.722736	-1.02606	1.48796	1.2598	0.358417	4.42804
CKD	MF0103:mucin_degradation	Weighted median	21	0.318904	0.34511	0.355453	-0.357512	0.995319	1.37562	0.699414	2.70559
CKD	MF0103:mucin_degradation	Inverse variance weighted	21	0.153803	0.247881	0.534946	-0.332043	0.63965	1.16626	0.717457	1.89582
CKD	o_Actinomycetales	MR Egger	22	-0.402697	0.311528	0.210867	-1.01329	0.207898	0.668514	0.363022	1.23109
CKD	o_Actinomycetales	Weighted median	22	0.12255	0.159701	0.442859	-0.190463	0.435563	1.13038	0.826576	1.54583
CKD	o_Actinomycetales	Inverse variance weighted	22	0.136292	0.11558	0.238317	-0.0902441	0.362828	1.14602	0.913708	1.43739
CKD	o_Aeromonadales	MR Egger	12	0.189536	0.205664	0.378445	-0.213566	0.592638	1.20869	0.807699	1.80875
CKD	o_Aeromonadales	Weighted median	12	-0.0322087	0.0785884	0.681923	-0.186242	0.121825	0.968304	0.830073	1.12956
CKD	o_Aeromonadales	Inverse variance weighted	12	-0.0293614	0.0631567	0.642005	-0.153149	0.0944258	0.971065	0.858002	1.09903
CKD	o_Alteromonadales	MR Egger	4	1.22322	0.913222	0.312343	-0.566693	3.01314	3.39812	0.567399	20.3511
CKD	o_Alteromonadales	Weighted median	4	-0.141584	0.130213	0.27689	-0.396801	0.113632	0.867982	0.672468	1.12034
CKD	o_Alteromonadales	Inverse variance weighted	4	-0.0722715	0.150196	0.630387	-0.366655	0.222112	0.930278	0.693049	1.24871
CKD	o_Bacillales	MR Egger	17	0.0670411	0.264553	0.80339	-0.451484	0.585566	1.06934	0.636683	1.79601
CKD	o_Bacillales	Weighted median	17	-0.0118116	0.169547	0.94446	-0.344124	0.320501	0.988258	0.708841	1.37782
CKD	o_Bacillales	Inverse variance weighted	17	-0.0619199	0.12518	0.62085	-0.307273	0.183434	0.939958	0.73545	1.20134
CKD	o_Campylobacterales	MR Egger	21	-0.0592465	0.181912	0.74822	-0.415794	0.297301	0.942474	0.659816	1.34622
CKD	o_Campylobacterales	Weighted median	21	0.0110277	0.10839	0.918962	-0.201417	0.223473	1.01109	0.817571	1.25041
CKD	o_Campylobacterales	Inverse variance weighted	21	0.0154084	0.078393	0.844177	-0.138242	0.169059	1.01553	0.870888	1.18419
CKD	o_Caulobacterales	MR Egger	11	0.204484	0.205308	0.345281	-0.197921	0.606888	1.22689	0.820435	1.83471
CKD	o_Caulobacterales	Weighted median	11	-0.0440599	0.0803154	0.58329	-0.201478	0.113358	0.956897	0.817522	1.12003
CKD	o_Caulobacterales	Inverse variance weighted	11	-0.0160873	0.0570756	0.778051	-0.127955	0.0957808	0.984041	0.879893	1.10052
CKD	o_Chromatiales	MR Egger	14	0.134339	0.16003	0.41762	-0.17932	0.447999	1.14378	0.835838	1.56518
CKD	o_Chromatiales	Weighted median	14	0.0245598	0.0718545	0.732502	-0.116275	0.165395	1.02486	0.89023	1.17986
CKD	o_Chromatiales	Inverse variance weighted	14	0.0690605	0.0520266	0.184374	-0.0329116	0.171033	1.0715	0.967624	1.18653
CKD	o_Clostridiales	MR Egger	20	-0.706162	0.384502	0.0828467	-1.45979	0.0474633	0.493535	0.232286	1.04861
CKD	o_Clostridiales	Weighted median	20	0.190207	0.213102	0.372091	-0.227473	0.607888	1.2095	0.796544	1.83655
CKD	o_Clostridiales	Inverse variance weighted	20	0.0996376	0.146785	0.497265	-0.188061	0.387336	1.10477	0.828564	1.47305
CKD	o_Erysipelotrichales	MR Egger	25	-0.235493	0.254877	0.365107	-0.735053	0.264067	0.790181	0.47948	1.30221
CKD	o_Erysipelotrichales	Weighted median	25	0.296183	0.167934	0.0777842	-0.0329671	0.625333	1.34472	0.96757	1.86887
CKD	o_Erysipelotrichales	Inverse variance weighted	25	0.0766728	0.110713	0.488601	-0.140325	0.29367	1.07969	0.869076	1.34134
CKD	o_Pasteurellales	MR Egger	11	0.13437	0.173753	0.45915	-0.206186	0.474927	1.14382	0.813682	1.6079
CKD	o_Pasteurellales	Weighted median	11	0.0595235	0.0883914	0.500688	-0.113724	0.232771	1.06133	0.892505	1.26209
CKD	o_Pasteurellales	Inverse variance weighted	11	0.0585426	0.0676781	0.38703	-0.0741064	0.191192	1.06029	0.928573	1.21069
CKD	o_Pseudomonadales	MR Egger	14	-0.10388	0.10725	0.351871	-0.314089	0.106329	0.901333	0.730454	1.11219
CKD	o_Pseudomonadales	Weighted median	14	-0.0399211	0.0657087	0.543488	-0.16871	0.0888679	0.960865	0.844754	1.09294
CKD	o_Pseudomonadales	Inverse variance weighted	14	-0.0307865	0.0478718	0.520157	-0.124615	0.0630423	0.969683	0.882836	1.06507
CKD	o_Rhizobiales	MR Egger	7	0.183826	0.24117	0.480317	-0.288868	0.65652	1.20181	0.749111	1.92807
CKD	o_Rhizobiales	Weighted median	7	0.017801	0.103107	0.86293	-0.184289	0.219891	1.01796	0.831696	1.24594
CKD	o_Rhizobiales	Inverse variance weighted	7	0.0158498	0.0761617	0.835145	-0.133427	0.165127	1.01598	0.875091	1.17954
CKD	o_Spirochaetales	MR Egger	20	-0.305088	0.191478	0.128494	-0.680384	0.0702084	0.737059	0.506422	1.07273
CKD	o_Spirochaetales	Weighted median	20	-0.113044	0.123372	0.359518	-0.354854	0.128766	0.893111	0.701276	1.13742
CKD	o_Spirochaetales	Inverse variance weighted	20	-0.130474	0.0898546	0.146485	-0.306589	0.0456408	0.877679	0.735953	1.0467
CKD	o_Thermoanaerobacterales	MR Egger	11	-0.162684	0.190864	0.416121	-0.536778	0.211409	0.849859	0.584629	1.23542
CKD	o_Thermoanaerobacterales	Weighted median	11	-0.049923	0.0835003	0.549922	-0.213584	0.113738	0.951303	0.807685	1.12046
CKD	o_Thermoanaerobacterales	Inverse variance weighted	11	-0.0217164	0.0711332	0.760144	-0.161137	0.117705	0.978518	0.851175	1.12491
CKD	p_Chloroflexi	MR Egger	12	0.187176	0.300727	0.5476	-0.402249	0.776601	1.20584	0.668814	2.17407
CKD	p_Chloroflexi	Weighted median	12	-0.00530777	0.0760356	0.944348	-0.154338	0.143722	0.994706	0.856983	1.15456
CKD	p_Chloroflexi	Inverse variance weighted	12	0.0550553	0.0555604	0.32173	-0.0538431	0.163954	1.0566	0.947581	1.17816
CKD	p_Cyanobacteria	MR Egger	7	-0.00652015	0.214469	0.976923	-0.426879	0.413838	0.993501	0.652543	1.51261
CKD	p_Cyanobacteria	Weighted median	7	-0.186119	0.0943767	0.0485996	-0.371097	-0.00114075	0.830175	0.689977	0.99886
CKD	p_Cyanobacteria	Inverse variance weighted	7	-0.100679	0.0728624	0.167043	-0.243489	0.0421313	0.904223	0.783888	1.04303
CKD	p_Euryarchaeota	MR Egger	9	-0.252029	0.27902	0.396403	-0.798908	0.294849	0.777222	0.44982	1.34292
CKD	p_Euryarchaeota	Weighted median	9	0.0614302	0.0915612	0.502272	-0.11803	0.24089	1.06336	0.888669	1.27238
CKD	p_Euryarchaeota	Inverse variance weighted	9	-0.0886194	0.0940538	0.34608	-0.272965	0.095726	0.915194	0.76112	1.10046
CKD	p_Fibrobacteres	MR Egger	10	0.1022	0.177844	0.581317	-0.246375	0.450774	1.1076	0.781629	1.56953
CKD	p_Fibrobacteres	Weighted median	10	-0.050585	0.0785916	0.519806	-0.204625	0.103454	0.950673	0.814953	1.109
CKD	p_Fibrobacteres	Inverse variance weighted	10	-0.0399505	0.0589381	0.497875	-0.155469	0.0755682	0.960837	0.856014	1.0785
CKD	p_Lentisphaerae	MR Egger	16	0.102495	0.0951804	0.299753	-0.0840582	0.289049	1.10793	0.919378	1.33516
CKD	p_Lentisphaerae	Weighted median	16	0.00940424	0.0501085	0.851129	-0.0888084	0.107617	1.00945	0.915021	1.11362
CKD	p_Lentisphaerae	Inverse variance weighted	16	-0.00881464	0.0380206	0.816663	-0.083335	0.0657057	0.991224	0.920043	1.06791
CKD	p_Proteobacteria	MR Egger	25	0.12454	0.212672	0.56385	-0.292298	0.541377	1.13263	0.746546	1.71837
CKD	p_Proteobacteria	Weighted median	25	0.092583	0.116798	0.427967	-0.136342	0.321507	1.097	0.872545	1.37921
CKD	p_Proteobacteria	Inverse variance weighted	25	-0.0286517	0.0821756	0.727341	-0.189716	0.132413	0.971755	0.827194	1.14158
CKD	p_Synergistetes	MR Egger	14	0.173686	0.131447	0.211028	-0.0839501	0.431323	1.18968	0.919477	1.53929
CKD	p_Synergistetes	Weighted median	14	0.0305466	0.0600229	0.610811	-0.0870983	0.148192	1.03102	0.916587	1.15974
CKD	p_Synergistetes	Inverse variance weighted	14	0.0142426	0.044009	0.746218	-0.072015	0.1005	1.01434	0.930517	1.10572
CKD	p_Tenericutes	MR Egger	15	-0.0925623	0.143986	0.531492	-0.374774	0.18965	0.911592	0.687445	1.20883
CKD	p_Tenericutes	Weighted median	15	-0.0417194	0.064942	0.520607	-0.169006	0.085567	0.959139	0.844504	1.08933
CKD	p_Tenericutes	Inverse variance weighted	15	-0.0474441	0.049014	0.333059	-0.143512	0.0486233	0.953664	0.866311	1.04982
CKD	p_Verrucomicrobia	MR Egger	13	0.00759424	0.0850056	0.930419	-0.159017	0.174205	1.00762	0.852982	1.1903
CKD	p_Verrucomicrobia	Weighted median	13	0.0428284	0.0488021	0.380165	-0.0528237	0.138481	1.04376	0.948547	1.14853
CKD	p_Verrucomicrobia	Inverse variance weighted	13	0.0454212	0.0355773	0.201712	-0.0243103	0.115153	1.04647	0.975983	1.12204
CKD	s_[Bacteroides]_pectinophilus	MR Egger	17	-0.00170792	0.265396	0.99495	-0.521885	0.518469	0.998294	0.593401	1.67945
CKD	s_[Bacteroides]_pectinophilus	Weighted median	17	-0.0899775	0.149687	0.547769	-0.383363	0.203408	0.913952	0.681565	1.22557
CKD	s_[Bacteroides]_pectinophilus	Inverse variance weighted	17	-0.0898048	0.117983	0.446556	-0.321051	0.141441	0.91411	0.725386	1.15193
CKD	s_[Clostridium]_bartlettii	MR Egger	18	-0.283893	0.197202	0.169259	-0.670409	0.102624	0.752848	0.511499	1.10807
CKD	s_[Clostridium]_bartlettii	Weighted median	18	0.0746593	0.117218	0.524173	-0.155089	0.304407	1.07752	0.856339	1.35582
CKD	s_[Clostridium]_bartlettii	Inverse variance weighted	18	0.0236184	0.0854505	0.782242	-0.143865	0.191101	1.0239	0.866005	1.21058
CKD	s_[Clostridium]_difficile	MR Egger	11	-0.594139	0.412057	0.183212	-1.40177	0.213492	0.552038	0.246161	1.23799
CKD	s_[Clostridium]_difficile	Weighted median	11	-0.412503	0.269967	0.126519	-0.941638	0.116632	0.661991	0.389989	1.12371
CKD	s_[Clostridium]_difficile	Inverse variance weighted	11	-0.256689	0.205263	0.211103	-0.659005	0.145626	0.773609	0.517366	1.15676
CKD	s_[Clostridium]_hiranonis	MR Egger	10	-0.06762	0.162507	0.688271	-0.386133	0.250893	0.934616	0.67968	1.28517
CKD	s_[Clostridium]_hiranonis	Weighted median	10	0.0136371	0.0744363	0.854637	-0.132258	0.159532	1.01373	0.876115	1.17296
CKD	s_[Clostridium]_hiranonis	Inverse variance weighted	10	-0.0148235	0.0603604	0.806005	-0.13313	0.103483	0.985286	0.875351	1.10903
CKD	s_[Ruminococcus]_gnavus	MR Egger	17	0.201335	0.192796	0.31289	-0.176545	0.579215	1.22303	0.838161	1.78464
CKD	s_[Ruminococcus]_gnavus	Weighted median	17	0.0378941	0.104036	0.715678	-0.166016	0.241804	1.03862	0.847033	1.27354
CKD	s_[Ruminococcus]_gnavus	Inverse variance weighted	17	-0.00959889	0.0755694	0.898924	-0.157715	0.138517	0.990447	0.854093	1.14857
CKD	s_[Ruminococcus]_obeum	MR Egger	17	-0.211397	0.433105	0.632539	-1.06028	0.637488	0.809452	0.346358	1.89172
CKD	s_[Ruminococcus]_obeum	Weighted median	17	0.00102545	0.196397	0.995834	-0.383912	0.385963	1.00103	0.681191	1.47103
CKD	s_[Ruminococcus]_obeum	Inverse variance weighted	17	0.0943364	0.144711	0.514468	-0.189296	0.377969	1.09893	0.827541	1.45932
CKD	s_[Ruminococcus]_torques	MR Egger	13	0.421024	0.543396	0.45479	-0.644033	1.48608	1.52352	0.52517	4.41974
CKD	s_[Ruminococcus]_torques	Weighted median	13	0.0215362	0.186967	0.908297	-0.344918	0.387991	1.02177	0.708278	1.47402
CKD	s_[Ruminococcus]_torques	Inverse variance weighted	13	-0.0300486	0.166699	0.856951	-0.356778	0.296681	0.970398	0.699928	1.34539
CKD	s_Abiotrophia_defectiva	MR Egger	10	-0.32226	0.18456	0.118937	-0.683999	0.0394782	0.72451	0.504595	1.04027
CKD	s_Abiotrophia_defectiva	Weighted median	10	-0.0891427	0.0810158	0.271196	-0.247934	0.0696483	0.914715	0.780412	1.07213
CKD	s_Abiotrophia_defectiva	Inverse variance weighted	10	-0.0549281	0.064369	0.393475	-0.181091	0.0712351	0.946553	0.834359	1.07383
CKD	s_Achromobacter_piechaudii	MR Egger	9	-0.241194	0.279702	0.417069	-0.789409	0.307021	0.785689	0.454113	1.35937
CKD	s_Achromobacter_piechaudii	Weighted median	9	0.0345322	0.0885853	0.696671	-0.139095	0.208159	1.03514	0.870145	1.23141
CKD	s_Achromobacter_piechaudii	Inverse variance weighted	9	0.00758483	0.0746032	0.919019	-0.138637	0.153807	1.00761	0.870544	1.16627
CKD	s_Acidaminococcus_fermentans	MR Egger	18	-0.107296	0.174261	0.546739	-0.448846	0.234255	0.89826	0.638364	1.26397
CKD	s_Acidaminococcus_fermentans	Weighted median	18	0.00361433	0.0928775	0.968958	-0.178426	0.185654	1.00362	0.836586	1.20401
CKD	s_Acidaminococcus_fermentans	Inverse variance weighted	18	-0.0203591	0.0706403	0.773188	-0.158814	0.118096	0.979847	0.853155	1.12535
CKD	s_Acidaminococcus_intestini	MR Egger	8	0.505981	0.299026	0.141575	-0.0801091	1.09207	1.65861	0.923016	2.98044
CKD	s_Acidaminococcus_intestini	Weighted median	8	-0.00489602	0.0945693	0.958711	-0.190252	0.18046	0.995116	0.826751	1.19777
CKD	s_Acidaminococcus_intestini	Inverse variance weighted	8	0.0105243	0.0720721	0.883902	-0.130737	0.151786	1.01058	0.877448	1.16391
CKD	s_Acinetobacter_baumannii	MR Egger	12	-0.205163	0.329991	0.548035	-0.851944	0.441619	0.814515	0.426585	1.55522
CKD	s_Acinetobacter_baumannii	Weighted median	12	-0.13075	0.0918054	0.154385	-0.310689	0.0491881	0.877437	0.732942	1.05042
CKD	s_Acinetobacter_baumannii	Inverse variance weighted	12	-0.0464552	0.0892991	0.60291	-0.221481	0.128571	0.954607	0.801331	1.1372
CKD	s_Acinetobacter_haemolyticus	MR Egger	8	-0.452241	0.221155	0.0868522	-0.885705	-0.0187777	0.636201	0.412423	0.981398
CKD	s_Acinetobacter_haemolyticus	Weighted median	8	-0.153417	0.107792	0.154659	-0.36469	0.0578556	0.857772	0.694412	1.05956
CKD	s_Acinetobacter_haemolyticus	Inverse variance weighted	8	-0.142244	0.111123	0.200525	-0.360046	0.0755576	0.867409	0.697644	1.07849
CKD	s_Actinomyces_odontolyticus	MR Egger	19	0.244748	0.197508	0.232115	-0.142367	0.631863	1.2773	0.867303	1.88111
CKD	s_Actinomyces_odontolyticus	Weighted median	19	-0.00341615	0.0965365	0.971771	-0.192628	0.185795	0.99659	0.824789	1.20418
CKD	s_Actinomyces_odontolyticus	Inverse variance weighted	19	0.0264185	0.0699928	0.705842	-0.110767	0.163605	1.02677	0.895147	1.17775
CKD	s_Actinomyces_viscosus	MR Egger	18	0.167499	0.219359	0.456228	-0.262445	0.597444	1.18234	0.769168	1.81747
CKD	s_Actinomyces_viscosus	Weighted median	18	0.117607	0.117516	0.31694	-0.112726	0.347939	1.1248	0.893396	1.41615
CKD	s_Actinomyces_viscosus	Inverse variance weighted	18	0.10884	0.0871679	0.211804	-0.0620095	0.279689	1.11498	0.939874	1.32272
CKD	s_Aggregatibacter_aphrophilus	MR Egger	12	0.226406	0.226585	0.341257	-0.217701	0.670514	1.25409	0.804366	1.95524
CKD	s_Aggregatibacter_aphrophilus	Weighted median	12	-0.0460138	0.0777355	0.553899	-0.198375	0.106348	0.955029	0.820062	1.11221
CKD	s_Aggregatibacter_aphrophilus	Inverse variance weighted	12	-0.00601627	0.0650653	0.926328	-0.133544	0.121512	0.994002	0.874989	1.1292
CKD	s_Akkermansia_muciniphila	MR Egger	17	0.136685	0.0771993	0.0969504	-0.0146256	0.287996	1.14647	0.985481	1.33375
CKD	s_Akkermansia_muciniphila	Weighted median	17	-0.000820108	0.0428511	0.984731	-0.0848082	0.083168	0.99918	0.918688	1.08672
CKD	s_Akkermansia_muciniphila	Inverse variance weighted	17	0.00819354	0.0339777	0.809443	-0.0584028	0.0747899	1.00823	0.94327	1.07766
CKD	s_Alistipes_shahii	MR Egger	12	-0.149352	0.189569	0.449056	-0.520908	0.222203	0.861266	0.593981	1.24883
CKD	s_Alistipes_shahii	Weighted median	12	-0.0923528	0.0973561	0.34282	-0.283171	0.0984652	0.911783	0.753391	1.10348
CKD	s_Alistipes_shahii	Inverse variance weighted	12	0.00357465	0.0706365	0.959639	-0.134873	0.142022	1.00358	0.873827	1.1526
CKD	s_Bacteroides_caccae	MR Egger	15	-0.15719	0.167828	0.366032	-0.486133	0.171753	0.854542	0.615	1.18738
CKD	s_Bacteroides_caccae	Weighted median	15	-0.112451	0.0809001	0.164528	-0.271016	0.0461127	0.893641	0.762605	1.04719
CKD	s_Bacteroides_caccae	Inverse variance weighted	15	-0.0851934	0.0591347	0.149679	-0.201097	0.0307106	0.918335	0.817833	1.03119
CKD	s_Bacteroides_clarus	MR Egger	11	-0.0873803	0.181812	0.642263	-0.443733	0.268972	0.916329	0.641637	1.30862
CKD	s_Bacteroides_clarus	Weighted median	11	0.0657471	0.103092	0.523637	-0.136314	0.267808	1.06796	0.872569	1.3071
CKD	s_Bacteroides_clarus	Inverse variance weighted	11	0.0489573	0.0774587	0.527358	-0.102862	0.200776	1.05018	0.902252	1.22235
CKD	s_Bacteroides_coprocola	MR Egger	16	-0.0783342	0.145606	0.599034	-0.363721	0.207053	0.924655	0.695085	1.23005
CKD	s_Bacteroides_coprocola	Weighted median	16	0.00134803	0.0715454	0.984967	-0.138881	0.141577	1.00135	0.870332	1.15209
CKD	s_Bacteroides_coprocola	Inverse variance weighted	16	-0.018158	0.0535402	0.734499	-0.123097	0.0867808	0.982006	0.884178	1.09066
CKD	s_Bacteroides_coprophilus	MR Egger	19	-0.261542	0.171072	0.144696	-0.596842	0.0737586	0.769864	0.550547	1.07655
CKD	s_Bacteroides_coprophilus	Weighted median	19	-0.170746	0.0955814	0.074035	-0.358086	0.0165932	0.843035	0.699013	1.01673
CKD	s_Bacteroides_coprophilus	Inverse variance weighted	19	-0.156895	0.070131	0.0252748	-0.294352	-0.0194386	0.854794	0.745014	0.980749
CKD	s_Bacteroides_dorei	MR Egger	12	0.125442	0.25594	0.634622	-0.3762	0.627084	1.13365	0.686465	1.87214
CKD	s_Bacteroides_dorei	Weighted median	12	0.0920902	0.136626	0.500292	-0.175697	0.359877	1.09646	0.838872	1.43315
CKD	s_Bacteroides_dorei	Inverse variance weighted	12	0.173286	0.0993863	0.0812367	-0.0215117	0.368083	1.18921	0.978718	1.44496
CKD	s_Bacteroides_eggerthii	MR Egger	14	-0.273934	0.172433	0.138126	-0.611902	0.0640342	0.760382	0.542318	1.06613
CKD	s_Bacteroides_eggerthii	Weighted median	14	-0.133679	0.105594	0.205525	-0.340643	0.0732857	0.874871	0.711313	1.07604
CKD	s_Bacteroides_eggerthii	Inverse variance weighted	14	-0.0986423	0.0820143	0.229075	-0.25939	0.0621057	0.906067	0.771522	1.06407
CKD	s_Bacteroides_finegoldii	MR Egger	11	0.231805	0.329687	0.499772	-0.414381	0.87799	1.26087	0.660749	2.40606
CKD	s_Bacteroides_finegoldii	Weighted median	11	0.0764451	0.134318	0.569266	-0.186819	0.339709	1.07944	0.829594	1.40454
CKD	s_Bacteroides_finegoldii	Inverse variance weighted	11	0.0609929	0.0960345	0.525354	-0.127235	0.249221	1.06289	0.880527	1.28303
CKD	s_Bacteroides_fluxus	MR Egger	13	-0.22402	0.243634	0.377561	-0.701542	0.253503	0.799299	0.49582	1.28853
CKD	s_Bacteroides_fluxus	Weighted median	13	-0.110057	0.123344	0.372245	-0.351812	0.131698	0.895783	0.703412	1.14076
CKD	s_Bacteroides_fluxus	Inverse variance weighted	13	-0.0976515	0.0929349	0.293373	-0.279804	0.084501	0.906965	0.755932	1.08817
CKD	s_Bacteroides_fragilis	MR Egger	13	0.190823	0.242366	0.447719	-0.284215	0.66586	1.21024	0.752605	1.94616
CKD	s_Bacteroides_fragilis	Weighted median	13	-0.0549618	0.105164	0.601233	-0.261083	0.15116	0.946521	0.770217	1.16318
CKD	s_Bacteroides_fragilis	Inverse variance weighted	13	-0.0198694	0.0822533	0.809119	-0.181086	0.141347	0.980327	0.834364	1.15182
CKD	s_Bacteroides_helcogenes	MR Egger	17	-0.239668	0.199403	0.248024	-0.630498	0.151162	0.786889	0.532327	1.16318
CKD	s_Bacteroides_helcogenes	Weighted median	17	0.0725294	0.0959699	0.449798	-0.115572	0.26063	1.07522	0.890857	1.29775
CKD	s_Bacteroides_helcogenes	Inverse variance weighted	17	-0.00152935	0.0763598	0.984021	-0.151195	0.148136	0.998472	0.85968	1.15967
CKD	s_Bacteroides_intestinalis	MR Egger	15	-0.0168985	0.153212	0.91386	-0.317195	0.283398	0.983244	0.728189	1.32763
CKD	s_Bacteroides_intestinalis	Weighted median	15	-0.0857171	0.0929929	0.356654	-0.267983	0.096549	0.917854	0.764921	1.10136
CKD	s_Bacteroides_intestinalis	Inverse variance weighted	15	-0.0820295	0.0686453	0.232096	-0.216574	0.0525152	0.921245	0.805273	1.05392
CKD	s_Bacteroides_ovatus	MR Egger	12	0.510823	0.344423	0.168857	-0.164246	1.18589	1.66666	0.848533	3.2736
CKD	s_Bacteroides_ovatus	Weighted median	12	0.168773	0.170656	0.322682	-0.165714	0.503259	1.18385	0.847289	1.6541
CKD	s_Bacteroides_ovatus	Inverse variance weighted	12	0.180958	0.129261	0.161529	-0.0723926	0.43431	1.19837	0.930166	1.5439
CKD	s_Bacteroides_plebeius	MR Egger	14	-0.0654247	0.130028	0.623961	-0.32028	0.189431	0.93667	0.725946	1.20856
CKD	s_Bacteroides_plebeius	Weighted median	14	0.122083	0.0677777	0.0716665	-0.010761	0.254928	1.12985	0.989297	1.29037
CKD	s_Bacteroides_plebeius	Inverse variance weighted	14	0.0520227	0.0473767	0.272176	-0.0408357	0.144881	1.0534	0.959987	1.1559
CKD	s_Bacteroides_salanitronis	MR Egger	19	0.0508048	0.209315	0.811127	-0.359452	0.461062	1.05212	0.698059	1.58576
CKD	s_Bacteroides_salanitronis	Weighted median	19	-0.190201	0.131378	0.14769	-0.447702	0.0672997	0.826793	0.639095	1.06962
CKD	s_Bacteroides_salanitronis	Inverse variance weighted	19	-0.111256	0.0944746	0.238943	-0.296427	0.0739137	0.894709	0.74347	1.07671
CKD	s_Bacteroides_stercoris	MR Egger	10	-0.346259	0.318843	0.309122	-0.971191	0.278674	0.70733	0.378632	1.32138
CKD	s_Bacteroides_stercoris	Weighted median	10	-0.0277925	0.0931191	0.765351	-0.210306	0.154721	0.97259	0.810336	1.16733
CKD	s_Bacteroides_stercoris	Inverse variance weighted	10	-0.0745763	0.0718615	0.299374	-0.215425	0.0662723	0.928137	0.806199	1.06852
CKD	s_Bacteroides_thetaiotaomicron	MR Egger	19	0.131441	0.306056	0.672977	-0.468429	0.731311	1.14047	0.625985	2.0778
CKD	s_Bacteroides_thetaiotaomicron	Weighted median	19	0.0128778	0.121524	0.915607	-0.225309	0.251065	1.01296	0.79827	1.28539
CKD	s_Bacteroides_thetaiotaomicron	Inverse variance weighted	19	-0.0148692	0.0911828	0.870463	-0.193588	0.163849	0.985241	0.823998	1.17804
CKD	s_Bacteroides_uniformis	MR Egger	16	-0.324144	0.187405	0.105669	-0.691458	0.0431708	0.723146	0.500845	1.04412
CKD	s_Bacteroides_uniformis	Weighted median	16	-0.0503017	0.111589	0.652151	-0.269017	0.168413	0.950942	0.76413	1.18343
CKD	s_Bacteroides_uniformis	Inverse variance weighted	16	-0.0157818	0.0832609	0.849665	-0.178973	0.14741	0.984342	0.836128	1.15883
CKD	s_Bacteroides_xylanisolvens	MR Egger	9	-0.0426595	0.333286	0.901751	-0.6959	0.610581	0.958238	0.498626	1.8415
CKD	s_Bacteroides_xylanisolvens	Weighted median	9	-0.0672984	0.167849	0.688459	-0.396282	0.261685	0.934916	0.672817	1.29912
CKD	s_Bacteroides_xylanisolvens	Inverse variance weighted	9	0.00187197	0.124001	0.987955	-0.241171	0.244915	1.00187	0.785708	1.27751
CKD	s_Bifidobacterium_adolescentis	MR Egger	8	0.1498	0.131246	0.297216	-0.107443	0.407042	1.1616	0.898128	1.50237
CKD	s_Bifidobacterium_adolescentis	Weighted median	8	0.0262805	0.0717333	0.714094	-0.114317	0.166878	1.02663	0.891975	1.18161
CKD	s_Bifidobacterium_adolescentis	Inverse variance weighted	8	0.0371971	0.053214	0.484546	-0.0671023	0.141496	1.0379	0.9351	1.152
CKD	s_Bifidobacterium_angulatum	MR Egger	12	0.0388499	0.191638	0.843415	-0.336761	0.41446	1.03961	0.71408	1.51355
CKD	s_Bifidobacterium_angulatum	Weighted median	12	0.0147582	0.0819224	0.857036	-0.14581	0.175326	1.01487	0.864322	1.19163
CKD	s_Bifidobacterium_angulatum	Inverse variance weighted	12	-0.0191602	0.0606863	0.752211	-0.138105	0.0997849	0.981022	0.871007	1.10493
CKD	s_Bifidobacterium_animalis	MR Egger	22	-0.0114154	0.150381	0.940245	-0.306162	0.283331	0.988649	0.736268	1.32754
CKD	s_Bifidobacterium_animalis	Weighted median	22	-0.0593766	0.0719853	0.409461	-0.200468	0.0817146	0.942352	0.818348	1.08515
CKD	s_Bifidobacterium_animalis	Inverse variance weighted	22	-0.0129952	0.0625624	0.835451	-0.135618	0.109627	0.987089	0.873177	1.11586
CKD	s_Bifidobacterium_bifidum	MR Egger	16	0.0834702	0.104654	0.438434	-0.121652	0.288593	1.08705	0.885456	1.33455
CKD	s_Bifidobacterium_bifidum	Weighted median	16	-0.0268215	0.0587982	0.648274	-0.142066	0.088423	0.973535	0.867564	1.09245
CKD	s_Bifidobacterium_bifidum	Inverse variance weighted	16	-0.030702	0.044924	0.494341	-0.118753	0.057349	0.969765	0.888027	1.05903
CKD	s_Bifidobacterium_breve	MR Egger	22	0.0499353	0.149918	0.742537	-0.243904	0.343775	1.0512	0.783563	1.41026
CKD	s_Bifidobacterium_breve	Weighted median	22	0.058414	0.0710828	0.411205	-0.0809083	0.197736	1.06015	0.922278	1.21864
CKD	s_Bifidobacterium_breve	Inverse variance weighted	22	0.0458943	0.0491414	0.350343	-0.0504228	0.142211	1.04696	0.950827	1.15282
CKD	s_Bifidobacterium_catenulatum-Bifidobacterium_pseudocatenulatum_complex	MR Egger	18	0.142096	0.132803	0.300504	-0.118197	0.402389	1.15269	0.888521	1.49539
CKD	s_Bifidobacterium_catenulatum-Bifidobacterium_pseudocatenulatum_complex	Weighted median	18	0.0427923	0.0654391	0.51316	-0.0854684	0.171053	1.04372	0.918082	1.18655
CKD	s_Bifidobacterium_catenulatum-Bifidobacterium_pseudocatenulatum_complex	Inverse variance weighted	18	0.0981031	0.0489047	0.0448558	0.00224984	0.193956	1.10308	1.00225	1.21404
CKD	s_Bifidobacterium_dentium	MR Egger	8	-0.396515	0.187581	0.0789526	-0.764173	-0.0288575	0.67266	0.465719	0.971555
CKD	s_Bifidobacterium_dentium	Weighted median	8	0.0485348	0.0902635	0.590783	-0.128382	0.225451	1.04973	0.879518	1.25289
CKD	s_Bifidobacterium_dentium	Inverse variance weighted	8	0.0376132	0.0732924	0.607816	-0.10604	0.181266	1.03833	0.899389	1.19873
CKD	s_Bifidobacterium_longum	MR Egger	10	0.0129359	0.25296	0.960469	-0.482866	0.508738	1.01302	0.617012	1.66319
CKD	s_Bifidobacterium_longum	Weighted median	10	0.213116	0.119452	0.0744055	-0.0210102	0.447242	1.23753	0.979209	1.56399
CKD	s_Bifidobacterium_longum	Inverse variance weighted	10	0.205677	0.0943916	0.0293336	0.0206693	0.390684	1.22836	1.02088	1.47799
CKD	s_Bilophila_wadsworthia	MR Egger	31	-0.00454791	0.108444	0.966836	-0.217098	0.208002	0.995462	0.804851	1.23122
CKD	s_Bilophila_wadsworthia	Weighted median	31	-0.0175989	0.0657302	0.788895	-0.14643	0.111232	0.982555	0.863786	1.11765
CKD	s_Bilophila_wadsworthia	Inverse variance weighted	31	-0.0609233	0.0461168	0.186479	-0.151312	0.0294655	0.940895	0.859579	1.0299
CKD	s_Blautia_hansenii	MR Egger	20	-0.206553	0.274872	0.462094	-0.745301	0.332196	0.813383	0.474591	1.39403
CKD	s_Blautia_hansenii	Weighted median	20	0.148205	0.17657	0.40127	-0.197872	0.494283	1.15975	0.820475	1.63932
CKD	s_Blautia_hansenii	Inverse variance weighted	20	0.0159468	0.134134	0.905365	-0.246956	0.27885	1.01607	0.781175	1.32161
CKD	s_Blautia_hydrogenotrophica	MR Egger	10	0.356667	0.382335	0.378184	-0.392709	1.10604	1.42856	0.675225	3.02238
CKD	s_Blautia_hydrogenotrophica	Weighted median	10	-0.00699004	0.20529	0.972838	-0.409359	0.395379	0.993034	0.664076	1.48495
CKD	s_Blautia_hydrogenotrophica	Inverse variance weighted	10	0.0509184	0.155668	0.743596	-0.254191	0.356028	1.05224	0.775543	1.42765
CKD	s_Brucella_melitensis	MR Egger	8	-0.541205	0.622864	0.418299	-1.76202	0.679608	0.582046	0.171698	1.9731
CKD	s_Brucella_melitensis	Weighted median	8	-0.0112343	0.0978381	0.908584	-0.202997	0.180528	0.988829	0.816281	1.19785
CKD	s_Brucella_melitensis	Inverse variance weighted	8	-0.00194713	0.0949318	0.983636	-0.188013	0.184119	0.998055	0.828604	1.20216
CKD	s_Burkholderia_multivorans	MR Egger	3	1.86483	1.03813	0.32338	-0.169906	3.89956	6.45483	0.843744	49.3808
CKD	s_Burkholderia_multivorans	Weighted median	3	-0.0475071	0.155867	0.760523	-0.353006	0.257991	0.953604	0.702573	1.29433
CKD	s_Burkholderia_multivorans	Inverse variance weighted	3	0.03764	0.151244	0.803462	-0.258798	0.334077	1.03836	0.771979	1.39665
CKD	s_butyrate-producing_bacterium	MR Egger	11	-0.114815	0.334352	0.739187	-0.770145	0.540515	0.891531	0.462946	1.71689
CKD	s_butyrate-producing_bacterium	Weighted median	11	-0.0605038	0.110955	0.585549	-0.277976	0.156969	0.94129	0.757315	1.16996
CKD	s_butyrate-producing_bacterium	Inverse variance weighted	11	-0.0712611	0.081886	0.384165	-0.231758	0.0892354	0.931219	0.793138	1.09334
CKD	s_Butyrivibrio_crossotus	MR Egger	17	0.149631	0.273097	0.591819	-0.385639	0.684901	1.16141	0.680016	1.98358
CKD	s_Butyrivibrio_crossotus	Weighted median	17	-0.127352	0.137653	0.354879	-0.397153	0.142448	0.880423	0.672231	1.15309
CKD	s_Butyrivibrio_crossotus	Inverse variance weighted	17	-0.0787	0.0964171	0.41436	-0.267677	0.110278	0.924317	0.765155	1.11659
CKD	s_Campylobacter_concisus	MR Egger	10	-0.151822	0.1361	0.297014	-0.418578	0.114934	0.859141	0.657982	1.1218
CKD	s_Campylobacter_concisus	Weighted median	10	0.00859027	0.0803081	0.914816	-0.148814	0.165994	1.00863	0.86173	1.18057
CKD	s_Campylobacter_concisus	Inverse variance weighted	10	0.0262136	0.0561986	0.640897	-0.0839357	0.136363	1.02656	0.91949	1.1461
CKD	s_Campylobacter_jejuni	MR Egger	22	-0.176652	0.19008	0.363786	-0.549209	0.195904	0.838071	0.577407	1.21641
CKD	s_Campylobacter_jejuni	Weighted median	22	-0.0130369	0.103776	0.900028	-0.216437	0.190363	0.987048	0.805383	1.20969
CKD	s_Campylobacter_jejuni	Inverse variance weighted	22	0.0345233	0.0784635	0.659943	-0.119265	0.188312	1.03513	0.887572	1.20721
CKD	s_Citrobacter_koseri	MR Egger	14	0.017109	0.161661	0.917464	-0.299747	0.333965	1.01726	0.741006	1.39649
CKD	s_Citrobacter_koseri	Weighted median	14	0.0673751	0.0798198	0.398619	-0.0890717	0.223822	1.0697	0.91478	1.25085
CKD	s_Citrobacter_koseri	Inverse variance weighted	14	0.0532014	0.059499	0.371239	-0.0634167	0.169819	1.05464	0.938552	1.18509
CKD	s_Citrobacter_rodentium	MR Egger	14	-0.411519	0.204173	0.0668068	-0.811699	-0.0113396	0.662643	0.444103	0.988724
CKD	s_Citrobacter_rodentium	Weighted median	14	0.0320368	0.0715737	0.654438	-0.108248	0.172321	1.03256	0.897405	1.18806
CKD	s_Citrobacter_rodentium	Inverse variance weighted	14	-0.0385642	0.0513984	0.453074	-0.139305	0.0621767	0.96217	0.869963	1.06415
CKD	s_Citrobacter_youngae	MR Egger	15	0.0466856	0.139414	0.743065	-0.226566	0.319937	1.04779	0.797267	1.37704
CKD	s_Citrobacter_youngae	Weighted median	15	0.0206353	0.0606543	0.733697	-0.0982471	0.139518	1.02085	0.906425	1.14972
CKD	s_Citrobacter_youngae	Inverse variance weighted	15	0.017815	0.0463034	0.700426	-0.0729396	0.10857	1.01797	0.929657	1.11468
CKD	s_Clostridiales_genomosp._BVAB3	MR Egger	14	0.0230868	0.284883	0.936747	-0.535284	0.581458	1.02336	0.585503	1.78864
CKD	s_Clostridiales_genomosp._BVAB3	Weighted median	14	0.0490183	0.0664509	0.46072	-0.0812255	0.179262	1.05024	0.921986	1.19633
CKD	s_Clostridiales_genomosp._BVAB3	Inverse variance weighted	14	0.100087	0.0513298	0.0511907	-0.000519566	0.200693	1.10527	0.999481	1.22225
CKD	s_Clostridium_bolteae	MR Egger	16	-0.154554	0.257468	0.557911	-0.659191	0.350084	0.856798	0.51727	1.41919
CKD	s_Clostridium_bolteae	Weighted median	16	-0.0324225	0.0940212	0.730213	-0.216704	0.151859	0.968097	0.805168	1.164
CKD	s_Clostridium_bolteae	Inverse variance weighted	16	-0.0472184	0.0689632	0.49354	-0.182386	0.0879495	0.953879	0.833279	1.09193
CKD	s_Clostridium_butyricum	MR Egger	8	0.445359	0.330527	0.226497	-0.202473	1.09319	1.56105	0.816709	2.98378
CKD	s_Clostridium_butyricum	Weighted median	8	0.0729995	0.0937175	0.43602	-0.110687	0.256686	1.07573	0.895219	1.29264
CKD	s_Clostridium_butyricum	Inverse variance weighted	8	0.091601	0.0894334	0.305723	-0.0836884	0.26689	1.09593	0.919718	1.3059
CKD	s_Clostridium_hylemonae	MR Egger	14	-0.0399108	0.186829	0.834429	-0.406096	0.326275	0.960875	0.666246	1.3858
CKD	s_Clostridium_hylemonae	Weighted median	14	-0.0641312	0.0751593	0.39351	-0.211443	0.083181	0.937882	0.809415	1.08674
CKD	s_Clostridium_hylemonae	Inverse variance weighted	14	-0.0712291	0.0536955	0.184662	-0.176472	0.0340142	0.931249	0.838222	1.0346
CKD	s_Clostridium_kluyveri	MR Egger	5	-0.127645	0.486677	0.810085	-1.08153	0.826241	0.880165	0.339076	2.28472
CKD	s_Clostridium_kluyveri	Weighted median	5	0.0745446	0.121582	0.539796	-0.163756	0.312845	1.07739	0.848949	1.36731
CKD	s_Clostridium_kluyveri	Inverse variance weighted	5	-0.0201176	0.0991999	0.839292	-0.21455	0.174314	0.980083	0.806905	1.19043
CKD	s_Clostridium_leptum	MR Egger	10	0.0240986	0.228234	0.918509	-0.423239	0.471437	1.02439	0.654922	1.60229
CKD	s_Clostridium_leptum	Weighted median	10	-0.086688	0.108688	0.425112	-0.299717	0.126341	0.916963	0.741028	1.13467
CKD	s_Clostridium_leptum	Inverse variance weighted	10	-0.0457751	0.0892464	0.608016	-0.220698	0.129148	0.955257	0.801959	1.13786
CKD	s_Clostridium_methylpentosum	MR Egger	13	-0.347204	0.297307	0.267566	-0.929926	0.235518	0.706661	0.394583	1.26556
CKD	s_Clostridium_methylpentosum	Weighted median	13	0.0112957	0.122992	0.926824	-0.229768	0.252359	1.01136	0.794718	1.28706
CKD	s_Clostridium_methylpentosum	Inverse variance weighted	13	-0.0670839	0.0937433	0.47423	-0.250821	0.116653	0.935117	0.778162	1.12373
CKD	s_Clostridium_perfringens	MR Egger	14	0.00393855	0.208628	0.985248	-0.404973	0.41285	1.00395	0.666995	1.51112
CKD	s_Clostridium_perfringens	Weighted median	14	0.0600117	0.0820674	0.464627	-0.10084	0.220864	1.06185	0.904077	1.24715
CKD	s_Clostridium_perfringens	Inverse variance weighted	14	0.0350669	0.0659186	0.594745	-0.0941336	0.164267	1.03569	0.910161	1.17853
CKD	s_Clostridium_phytofermentans	MR Egger	5	0.356081	0.337253	0.368556	-0.304936	1.0171	1.42772	0.737171	2.76516
CKD	s_Clostridium_phytofermentans	Weighted median	5	0.119531	0.0960322	0.213242	-0.0686919	0.307754	1.12697	0.933614	1.36037
CKD	s_Clostridium_phytofermentans	Inverse variance weighted	5	0.0759458	0.0777066	0.3284	-0.0763591	0.228251	1.0789	0.926483	1.2564
CKD	s_Clostridium_ramosum	MR Egger	19	-0.0104368	0.150118	0.945384	-0.304667	0.283794	0.989617	0.737369	1.32816
CKD	s_Clostridium_ramosum	Weighted median	19	-0.0760429	0.0900215	0.398267	-0.252485	0.100399	0.926776	0.776868	1.10561
CKD	s_Clostridium_ramosum	Inverse variance weighted	19	-0.107425	0.0655083	0.101033	-0.235821	0.0209716	0.898144	0.789922	1.02119
CKD	s_Clostridium_saccharolyticum	MR Egger	17	0.0576965	0.317323	0.858156	-0.564257	0.67965	1.05939	0.568782	1.97319
CKD	s_Clostridium_saccharolyticum	Weighted median	17	-0.237219	0.179436	0.186159	-0.588914	0.114475	0.788818	0.55493	1.12128
CKD	s_Clostridium_saccharolyticum	Inverse variance weighted	17	-0.209206	0.131216	0.110856	-0.46639	0.0479786	0.811228	0.627263	1.04915
CKD	s_Clostridium_spiroforme	MR Egger	10	-0.022929	0.22797	0.92236	-0.46975	0.423892	0.977332	0.625159	1.5279
CKD	s_Clostridium_spiroforme	Weighted median	10	-0.0651673	0.120587	0.58891	-0.301518	0.171184	0.936911	0.739694	1.18671
CKD	s_Clostridium_spiroforme	Inverse variance weighted	10	-0.00884269	0.0939431	0.925007	-0.192971	0.175286	0.991196	0.824506	1.19159
CKD	s_Collinsella_aerofaciens	MR Egger	20	-0.106233	0.110392	0.348635	-0.322601	0.110135	0.899215	0.724263	1.11643
CKD	s_Collinsella_aerofaciens	Weighted median	20	-0.0134328	0.0528031	0.799191	-0.116927	0.0900612	0.986657	0.88965	1.09424
CKD	s_Collinsella_aerofaciens	Inverse variance weighted	20	-0.0597763	0.0381197	0.116853	-0.134491	0.0149383	0.941975	0.874161	1.01505
CKD	s_Collinsella_stercoris	MR Egger	15	-0.338264	0.171593	0.0703563	-0.674586	-0.00194095	0.713007	0.509367	0.998061
CKD	s_Collinsella_stercoris	Weighted median	15	-0.0315895	0.0689897	0.647034	-0.166809	0.10363	0.968904	0.846361	1.10919
CKD	s_Collinsella_stercoris	Inverse variance weighted	15	0.0119947	0.0502479	0.81133	-0.0864912	0.110481	1.01207	0.917144	1.11681
CKD	s_Comamonas_testosteroni	MR Egger	8	0.283257	0.358375	0.45939	-0.419159	0.985673	1.32745	0.6576	2.67961
CKD	s_Comamonas_testosteroni	Weighted median	8	0.142522	0.0902736	0.114386	-0.0344137	0.319459	1.15318	0.966172	1.37638
CKD	s_Comamonas_testosteroni	Inverse variance weighted	8	0.120568	0.0695299	0.0829102	-0.0157107	0.256847	1.12814	0.984412	1.29285
CKD	s_Coprococcus_catus	MR Egger	14	0.590441	0.296884	0.0700167	0.00854937	1.17233	1.80478	1.00859	3.22952
CKD	s_Coprococcus_catus	Weighted median	14	0.0747667	0.18565	0.687147	-0.289106	0.43864	1.07763	0.748933	1.5506
CKD	s_Coprococcus_catus	Inverse variance weighted	14	0.0522525	0.130969	0.689916	-0.204446	0.308951	1.05364	0.815098	1.362
CKD	s_Coprococcus_eutactus	MR Egger	21	0.208631	0.118514	0.0944304	-0.0236564	0.440918	1.23199	0.976621	1.55413
CKD	s_Coprococcus_eutactus	Weighted median	21	0.0121597	0.0806666	0.880181	-0.145947	0.170266	1.01223	0.864204	1.18562
CKD	s_Coprococcus_eutactus	Inverse variance weighted	21	0.0144192	0.060328	0.811095	-0.103824	0.132662	1.01452	0.901384	1.14186
CKD	s_Corynebacterium_glucuronolyticum	MR Egger	12	-0.166208	0.268486	0.549722	-0.692441	0.360025	0.84687	0.500353	1.43337
CKD	s_Corynebacterium_glucuronolyticum	Weighted median	12	0.0430006	0.0769649	0.576364	-0.107851	0.193852	1.04394	0.897762	1.21392
CKD	s_Corynebacterium_glucuronolyticum	Inverse variance weighted	12	0.0733553	0.0618736	0.235793	-0.0479169	0.194628	1.07611	0.953213	1.21486
CKD	s_Desulfovibrio_alaskensis	MR Egger	12	-0.231169	0.221268	0.320737	-0.664853	0.202516	0.793606	0.514349	1.22448
CKD	s_Desulfovibrio_alaskensis	Weighted median	12	0.107269	0.0815076	0.188154	-0.0524861	0.267024	1.11323	0.948868	1.30607
CKD	s_Desulfovibrio_alaskensis	Inverse variance weighted	12	0.0522837	0.0568194	0.357482	-0.0590823	0.16365	1.05367	0.942629	1.1778
CKD	s_Desulfovibrio_piger	MR Egger	15	-0.0783547	0.080266	0.346788	-0.235676	0.0789667	0.924636	0.790037	1.08217
CKD	s_Desulfovibrio_piger	Weighted median	15	0.0164059	0.0474375	0.729461	-0.0765715	0.109383	1.01654	0.926287	1.11559
CKD	s_Desulfovibrio_piger	Inverse variance weighted	15	0.00283487	0.034736	0.934955	-0.0652477	0.0709174	1.00284	0.936835	1.07349
CKD	s_Dorea_formicigenerans	MR Egger	21	-0.303717	0.321271	0.356343	-0.933408	0.325974	0.73807	0.393212	1.38538
CKD	s_Dorea_formicigenerans	Weighted median	21	-0.176387	0.159338	0.268293	-0.48869	0.135915	0.838293	0.61343	1.14558
CKD	s_Dorea_formicigenerans	Inverse variance weighted	21	-0.0921804	0.111101	0.406707	-0.309937	0.125577	0.911941	0.733493	1.1338
CKD	s_Dorea_longicatena	MR Egger	17	0.291969	0.27327	0.302223	-0.243641	0.827578	1.33906	0.783769	2.28777
CKD	s_Dorea_longicatena	Weighted median	17	0.0762671	0.135625	0.573887	-0.189559	0.342093	1.07925	0.827324	1.40789
CKD	s_Dorea_longicatena	Inverse variance weighted	17	0.0930644	0.0951228	0.327896	-0.0933763	0.279505	1.09753	0.910851	1.32248
CKD	s_Eggerthella_lenta	MR Egger	18	-0.00711566	0.14564	0.961637	-0.292569	0.278338	0.99291	0.746343	1.32093
CKD	s_Eggerthella_lenta	Weighted median	18	-0.0911841	0.082129	0.266889	-0.252157	0.0697888	0.91285	0.777123	1.07228
CKD	s_Eggerthella_lenta	Inverse variance weighted	18	-0.0528122	0.062581	0.398724	-0.175471	0.0698465	0.948558	0.839062	1.07234
CKD	s_Enterobacter_aerogenes	MR Egger	10	-0.0592541	0.163124	0.725832	-0.378977	0.260469	0.942467	0.684561	1.29754
CKD	s_Enterobacter_aerogenes	Weighted median	10	0.0264161	0.0746823	0.723554	-0.119961	0.172793	1.02677	0.886955	1.18862
CKD	s_Enterobacter_aerogenes	Inverse variance weighted	10	0.0179142	0.061759	0.771766	-0.103133	0.138962	1.01808	0.902007	1.14908
CKD	s_Enterobacter_asburiae	MR Egger	15	0.0867386	0.218357	0.697641	-0.341241	0.514719	1.09061	0.710887	1.67317
CKD	s_Enterobacter_asburiae	Weighted median	15	-0.0318699	0.069765	0.647802	-0.168609	0.10487	0.968633	0.844839	1.11057
CKD	s_Enterobacter_asburiae	Inverse variance weighted	15	-0.0198693	0.0502362	0.692461	-0.118332	0.0785936	0.980327	0.888401	1.08176
CKD	s_Enterobacter_cancerogenus	MR Egger	9	0.164139	0.191823	0.420495	-0.211833	0.540111	1.17838	0.8091	1.7162
CKD	s_Enterobacter_cancerogenus	Weighted median	9	0.140962	0.0790097	0.0744052	-0.0138967	0.295821	1.15138	0.986199	1.34423
CKD	s_Enterobacter_cancerogenus	Inverse variance weighted	9	0.0488802	0.0718706	0.496433	-0.0919863	0.189747	1.05009	0.912118	1.20894
CKD	s_Enterobacter_cloacae	MR Egger	15	0.0489228	0.0928022	0.606953	-0.132969	0.230815	1.05014	0.875492	1.25963
CKD	s_Enterobacter_cloacae	Weighted median	15	0.0129871	0.0601654	0.8291	-0.104937	0.130911	1.01307	0.900381	1.13987
CKD	s_Enterobacter_cloacae	Inverse variance weighted	15	-0.00893589	0.0446764	0.84147	-0.0965016	0.0786298	0.991104	0.908008	1.0818
CKD	s_Enterococcus_faecalis	MR Egger	20	0.174614	0.234968	0.466987	-0.285924	0.635151	1.19079	0.75132	1.88731
CKD	s_Enterococcus_faecalis	Weighted median	20	-0.162405	0.142176	0.253338	-0.441069	0.11626	0.850097	0.643348	1.12329
CKD	s_Enterococcus_faecalis	Inverse variance weighted	20	-0.132081	0.105746	0.211652	-0.339344	0.0751819	0.87627	0.712238	1.07808
CKD	s_Enterococcus_faecium	MR Egger	22	-0.324127	0.258959	0.225138	-0.831686	0.183433	0.723158	0.435315	1.20133
CKD	s_Enterococcus_faecium	Weighted median	22	0.050185	0.149659	0.737376	-0.243146	0.343516	1.05147	0.784157	1.4099
CKD	s_Enterococcus_faecium	Inverse variance weighted	22	-0.138248	0.110173	0.20954	-0.354187	0.0776905	0.870882	0.701744	1.08079
CKD	s_Escherichia_albertii	MR Egger	12	0.0636426	0.226783	0.784712	-0.380851	0.508136	1.06571	0.68328	1.66219
CKD	s_Escherichia_albertii	Weighted median	12	-0.130267	0.0755906	0.0848292	-0.278425	0.0178902	0.877861	0.756975	1.01805
CKD	s_Escherichia_albertii	Inverse variance weighted	12	-0.0996719	0.0565936	0.0782068	-0.210595	0.0112516	0.905134	0.810102	1.01132
CKD	s_Escherichia_coli	MR Egger	15	-0.040111	0.150813	0.794437	-0.335704	0.255482	0.960683	0.714835	1.29108
CKD	s_Escherichia_coli	Weighted median	15	0.0489425	0.0832694	0.556693	-0.114266	0.212151	1.05016	0.892021	1.23633
CKD	s_Escherichia_coli	Inverse variance weighted	15	0.0203808	0.0591019	0.730213	-0.0954589	0.13622	1.02059	0.908956	1.14593
CKD	s_Eubacterium_biforme	MR Egger	20	0.0183483	0.157307	0.908437	-0.289974	0.326671	1.01852	0.748283	1.38635
CKD	s_Eubacterium_biforme	Weighted median	20	0.0774612	0.0833588	0.352759	-0.085922	0.240844	1.08054	0.917666	1.27232
CKD	s_Eubacterium_biforme	Inverse variance weighted	20	0.0952227	0.0643366	0.138854	-0.030877	0.221322	1.0999	0.969595	1.24773
CKD	s_Eubacterium_cellulosolvens	MR Egger	8	0.507195	0.24373	0.0826236	0.0294845	0.984905	1.66063	1.02992	2.67756
CKD	s_Eubacterium_cellulosolvens	Weighted median	8	0.0471612	0.0864678	0.585465	-0.122316	0.216638	1.04829	0.884869	1.24189
CKD	s_Eubacterium_cellulosolvens	Inverse variance weighted	8	0.074413	0.0661574	0.260679	-0.0552555	0.204082	1.07725	0.946243	1.2264
CKD	s_Eubacterium_cylindroides	MR Egger	20	0.0407039	0.331115	0.903525	-0.608281	0.689688	1.04154	0.544286	1.99309
CKD	s_Eubacterium_cylindroides	Weighted median	20	-0.0793023	0.160023	0.620199	-0.392947	0.234342	0.923761	0.675065	1.26408
CKD	s_Eubacterium_cylindroides	Inverse variance weighted	20	-0.0255797	0.112287	0.819796	-0.245662	0.194503	0.974745	0.782187	1.21471
CKD	s_Eubacterium_dolichum	MR Egger	21	0.0632135	0.214687	0.771611	-0.357574	0.484001	1.06525	0.699371	1.62255
CKD	s_Eubacterium_dolichum	Weighted median	21	-0.07738	0.129644	0.550599	-0.331483	0.176723	0.925538	0.717858	1.1933
CKD	s_Eubacterium_dolichum	Inverse variance weighted	21	0.046388	0.0954949	0.627135	-0.140782	0.233558	1.04748	0.868679	1.26309
CKD	s_Eubacterium_eligens	MR Egger	12	0.130313	0.1224	0.312066	-0.109591	0.370217	1.13919	0.896201	1.44805
CKD	s_Eubacterium_eligens	Weighted median	12	0.00351503	0.0802616	0.965068	-0.153798	0.160828	1.00352	0.857445	1.17448
CKD	s_Eubacterium_eligens	Inverse variance weighted	12	0.0297606	0.0576451	0.605663	-0.0832237	0.142745	1.03021	0.920145	1.15344
CKD	s_Eubacterium_hallii	MR Egger	15	-0.234874	0.271143	0.402066	-0.766314	0.296567	0.790671	0.464723	1.34523
CKD	s_Eubacterium_hallii	Weighted median	15	-0.173023	0.117347	0.140358	-0.403023	0.0569767	0.841118	0.668297	1.05863
CKD	s_Eubacterium_hallii	Inverse variance weighted	15	-0.108613	0.0925133	0.240384	-0.289939	0.0727128	0.897077	0.748309	1.07542
CKD	s_Eubacterium_limosum	MR Egger	14	-0.128817	0.198183	0.527947	-0.517256	0.259622	0.879135	0.596154	1.29644
CKD	s_Eubacterium_limosum	Weighted median	14	0.0245956	0.139302	0.859852	-0.248437	0.297628	1.0249	0.780019	1.34666
CKD	s_Eubacterium_limosum	Inverse variance weighted	14	0.0966726	0.103508	0.350322	-0.106203	0.299548	1.1015	0.899242	1.34925
CKD	s_Eubacterium_rectale	MR Egger	15	0.414762	0.180053	0.0384044	0.0618586	0.767666	1.51401	1.06381	2.15473
CKD	s_Eubacterium_rectale	Weighted median	15	-0.0423668	0.111973	0.705158	-0.261833	0.1771	0.958518	0.769639	1.19375
CKD	s_Eubacterium_rectale	Inverse variance weighted	15	-0.04904	0.0796189	0.537938	-0.205093	0.107013	0.952143	0.814571	1.11295
CKD	s_Eubacterium_saburreum	MR Egger	22	-0.0298532	0.170157	0.862495	-0.363362	0.303655	0.970588	0.695335	1.3548
CKD	s_Eubacterium_saburreum	Weighted median	22	0.031972	0.0951329	0.736813	-0.154489	0.218433	1.03249	0.856853	1.24413
CKD	s_Eubacterium_saburreum	Inverse variance weighted	22	0.0134172	0.0724585	0.853095	-0.128601	0.155436	1.01351	0.879324	1.16817
CKD	s_Eubacterium_siraeum	MR Egger	27	0.0206621	0.114933	0.858779	-0.204607	0.245931	1.02088	0.814968	1.27881
CKD	s_Eubacterium_siraeum	Weighted median	27	-0.0918982	0.0737763	0.212899	-0.2365	0.0527034	0.912198	0.789386	1.05412
CKD	s_Eubacterium_siraeum	Inverse variance weighted	27	-0.050461	0.0532215	0.343062	-0.154775	0.0538531	0.950791	0.856608	1.05533
CKD	s_Eubacterium_ventriosum	MR Egger	20	-0.000171014	0.258113	0.999479	-0.506072	0.50573	0.999829	0.602859	1.6582
CKD	s_Eubacterium_ventriosum	Weighted median	20	0.126783	0.119412	0.288359	-0.107264	0.360829	1.13517	0.898289	1.43452
CKD	s_Eubacterium_ventriosum	Inverse variance weighted	20	0.0968775	0.0999002	0.332175	-0.0989269	0.292682	1.10173	0.905809	1.34002
CKD	s_Faecalibacterium_prausnitzii	MR Egger	29	0.0126834	0.109711	0.908819	-0.202349	0.227716	1.01276	0.81681	1.25573
CKD	s_Faecalibacterium_prausnitzii	Weighted median	29	-0.00473211	0.079197	0.952354	-0.159958	0.150494	0.995279	0.852179	1.16241
CKD	s_Faecalibacterium_prausnitzii	Inverse variance weighted	29	-0.0201992	0.0564223	0.720343	-0.130787	0.0903886	0.980003	0.877405	1.0946
CKD	s_Filifactor_alocis	MR Egger	9	-0.294584	0.258017	0.291117	-0.800298	0.21113	0.744842	0.449195	1.23507
CKD	s_Filifactor_alocis	Weighted median	9	0.0635891	0.0931227	0.4947	-0.118931	0.24611	1.06565	0.887869	1.27904
CKD	s_Filifactor_alocis	Inverse variance weighted	9	-0.0297553	0.0807953	0.712664	-0.188114	0.128604	0.970683	0.82852	1.13724
CKD	s_Fusobacterium_gonidiaformans	MR Egger	15	0.206853	0.165146	0.232436	-0.116834	0.53054	1.2298	0.889733	1.69985
CKD	s_Fusobacterium_gonidiaformans	Weighted median	15	-0.022648	0.0709193	0.749462	-0.16165	0.116354	0.977607	0.850739	1.12339
CKD	s_Fusobacterium_gonidiaformans	Inverse variance weighted	15	-0.0911117	0.0589101	0.121954	-0.206575	0.024352	0.912916	0.813365	1.02465
CKD	s_Fusobacterium_nucleatum	MR Egger	9	0.134604	0.146102	0.387544	-0.151756	0.420964	1.14408	0.859198	1.52343
CKD	s_Fusobacterium_nucleatum	Weighted median	9	0.0492294	0.081308	0.544868	-0.110134	0.208593	1.05046	0.895714	1.23194
CKD	s_Fusobacterium_nucleatum	Inverse variance weighted	9	0.0457921	0.0615358	0.456784	-0.0748182	0.166402	1.04686	0.927912	1.18105
CKD	s_Fusobacterium_periodonticum	MR Egger	11	-0.301353	0.252488	0.263172	-0.79623	0.193524	0.739816	0.451026	1.21352
CKD	s_Fusobacterium_periodonticum	Weighted median	11	-0.0299589	0.0813123	0.712543	-0.189331	0.129413	0.970485	0.827513	1.13816
CKD	s_Fusobacterium_periodonticum	Inverse variance weighted	11	-0.098218	0.0646404	0.128649	-0.224913	0.0284772	0.906451	0.798585	1.02889
CKD	s_Fusobacterium_ulcerans	MR Egger	6	0.269363	0.294071	0.411505	-0.307017	0.845743	1.30913	0.735638	2.32971
CKD	s_Fusobacterium_ulcerans	Weighted median	6	0.0206464	0.101147	0.838258	-0.177602	0.218895	1.02086	0.837276	1.2447
CKD	s_Fusobacterium_ulcerans	Inverse variance weighted	6	0.0566228	0.0818672	0.489162	-0.103837	0.217083	1.05826	0.901372	1.24245
CKD	s_Fusobacterium_varium	MR Egger	13	0.0345466	0.193513	0.861558	-0.34474	0.413833	1.03515	0.708405	1.5126
CKD	s_Fusobacterium_varium	Weighted median	13	-0.0606954	0.0726683	0.403583	-0.203125	0.0817345	0.94111	0.816176	1.08517
CKD	s_Fusobacterium_varium	Inverse variance weighted	13	-0.0806639	0.0527761	0.126409	-0.184105	0.0227773	0.922504	0.831848	1.02304
CKD	s_Gemella_haemolysans	MR Egger	4	-0.214439	0.324128	0.576262	-0.84973	0.420852	0.806994	0.427531	1.52326
CKD	s_Gemella_haemolysans	Weighted median	4	-0.00676829	0.118988	0.954639	-0.239985	0.226448	0.993255	0.78664	1.25414
CKD	s_Gemella_haemolysans	Inverse variance weighted	4	-0.0502613	0.0970381	0.60449	-0.240456	0.139933	0.950981	0.786269	1.1502
CKD	s_Gemella_sanguinis	MR Egger	14	-0.0392291	0.234654	0.870014	-0.499151	0.420693	0.96153	0.607046	1.52302
CKD	s_Gemella_sanguinis	Weighted median	14	0.211789	0.119527	0.0764112	-0.022483	0.446062	1.23589	0.977768	1.56215
CKD	s_Gemella_sanguinis	Inverse variance weighted	14	0.180098	0.0894582	0.044093	0.00475967	0.355436	1.19733	1.00477	1.4268
CKD	s_Granulicatella_adiacens	MR Egger	17	0.0377503	0.233905	0.873939	-0.420703	0.496203	1.03847	0.656585	1.64247
CKD	s_Granulicatella_adiacens	Weighted median	17	-0.0822691	0.127468	0.518663	-0.332107	0.167569	0.921024	0.71741	1.18243
CKD	s_Granulicatella_adiacens	Inverse variance weighted	17	-0.0482048	0.0971423	0.619733	-0.238604	0.142194	0.952939	0.787727	1.1528
CKD	s_Haemophilus_influenzae	MR Egger	11	0.031477	0.171366	0.858334	-0.304401	0.367355	1.03198	0.737565	1.44391
CKD	s_Haemophilus_influenzae	Weighted median	11	0.0572806	0.0785846	0.466061	-0.0967453	0.211306	1.05895	0.907787	1.23529
CKD	s_Haemophilus_influenzae	Inverse variance weighted	11	0.0147971	0.0609755	0.808259	-0.104715	0.134309	1.01491	0.900581	1.14375
CKD	s_Haemophilus_pittmaniae	MR Egger	15	0.051107	0.111328	0.653768	-0.167096	0.26931	1.05244	0.846118	1.30906
CKD	s_Haemophilus_pittmaniae	Weighted median	15	-0.00723122	0.0695465	0.917188	-0.143542	0.12908	0.992795	0.866284	1.13778
CKD	s_Haemophilus_pittmaniae	Inverse variance weighted	15	0.019038	0.0515201	0.711736	-0.0819414	0.120017	1.01922	0.921326	1.12752
CKD	s_Holdemania_filiformis	MR Egger	21	0.10237	0.190093	0.596468	-0.270212	0.474952	1.10779	0.763218	1.60794
CKD	s_Holdemania_filiformis	Weighted median	21	0.118007	0.122173	0.334095	-0.121453	0.357467	1.12525	0.885633	1.4297
CKD	s_Holdemania_filiformis	Inverse variance weighted	21	0.074848	0.0883	0.39663	-0.09822	0.247916	1.07772	0.906449	1.28135
CKD	s_Klebsiella_oxytoca	MR Egger	12	0.0941928	0.189204	0.629364	-0.276647	0.465032	1.09877	0.758322	1.59207
CKD	s_Klebsiella_oxytoca	Weighted median	12	0.00110406	0.0792727	0.988888	-0.154271	0.156479	1.0011	0.85704	1.16939
CKD	s_Klebsiella_oxytoca	Inverse variance weighted	12	-0.0277887	0.0632213	0.660266	-0.151702	0.0961251	0.972594	0.859244	1.1009
CKD	s_Lachnospiraceae_oral_taxon_107	MR Egger	15	-0.132654	0.291083	0.656106	-0.703176	0.437869	0.875768	0.49501	1.5494
CKD	s_Lachnospiraceae_oral_taxon_107	Weighted median	15	-0.246297	0.161993	0.128408	-0.563804	0.0712104	0.78169	0.569041	1.07381
CKD	s_Lachnospiraceae_oral_taxon_107	Inverse variance weighted	15	-0.134913	0.117922	0.252584	-0.36604	0.0962127	0.873792	0.693475	1.10099
CKD	s_Lactobacillus_amylovorus	MR Egger	18	0.0344455	0.1574	0.829541	-0.274058	0.342949	1.03505	0.760288	1.4091
CKD	s_Lactobacillus_amylovorus	Weighted median	18	0.0824039	0.0631663	0.192044	-0.041402	0.20621	1.08589	0.959443	1.22901
CKD	s_Lactobacillus_amylovorus	Inverse variance weighted	18	0.0130052	0.0437166	0.766093	-0.0726792	0.0986897	1.01309	0.929899	1.10372
CKD	s_Lactobacillus_casei	MR Egger	15	-0.0370027	0.254052	0.886432	-0.534944	0.460939	0.963674	0.585702	1.58556
CKD	s_Lactobacillus_casei	Weighted median	15	0.033522	0.0729554	0.645885	-0.10947	0.176515	1.03409	0.896309	1.19305
CKD	s_Lactobacillus_casei	Inverse variance weighted	15	0.0365159	0.0564752	0.517903	-0.0741756	0.147207	1.03719	0.928509	1.15859
CKD	s_Lactobacillus_crispatus	MR Egger	14	0.0488708	0.153455	0.755603	-0.251901	0.349642	1.05008	0.777322	1.41856
CKD	s_Lactobacillus_crispatus	Weighted median	14	0.050365	0.064335	0.433712	-0.0757316	0.176462	1.05165	0.927065	1.19299
CKD	s_Lactobacillus_crispatus	Inverse variance weighted	14	0.0512706	0.047355	0.278948	-0.0415452	0.144086	1.05261	0.959306	1.15498
CKD	s_Lactobacillus_delbrueckii	MR Egger	11	0.316508	0.480897	0.526909	-0.62605	1.25907	1.37233	0.5347	3.52213
CKD	s_Lactobacillus_delbrueckii	Weighted median	11	0.0643255	0.0820043	0.432796	-0.096403	0.225054	1.06644	0.908098	1.25239
CKD	s_Lactobacillus_delbrueckii	Inverse variance weighted	11	0.10807	0.072342	0.135209	-0.0337207	0.24986	1.11413	0.966842	1.28385
CKD	s_Lactobacillus_fermentum	MR Egger	13	-0.0375161	0.165838	0.825178	-0.362559	0.287527	0.963179	0.695893	1.33313
CKD	s_Lactobacillus_fermentum	Weighted median	13	-0.0669097	0.0699301	0.338664	-0.203973	0.0701533	0.93528	0.815485	1.07267
CKD	s_Lactobacillus_fermentum	Inverse variance weighted	13	-0.0567796	0.054195	0.294781	-0.163002	0.0494426	0.944802	0.84959	1.05069
CKD	s_Lactobacillus_gasseri	MR Egger	9	-0.157637	0.207095	0.471407	-0.563542	0.248268	0.85416	0.569189	1.2818
CKD	s_Lactobacillus_gasseri	Weighted median	9	-0.102195	0.086773	0.238905	-0.27227	0.06788	0.902853	0.761649	1.07024
CKD	s_Lactobacillus_gasseri	Inverse variance weighted	9	-0.111679	0.0646998	0.0843277	-0.238491	0.0151327	0.894331	0.787816	1.01525
CKD	s_Lactobacillus_reuteri	MR Egger	7	-0.303816	0.556101	0.608322	-1.39377	0.786142	0.737997	0.248137	2.19491
CKD	s_Lactobacillus_reuteri	Weighted median	7	-0.0225367	0.110443	0.838309	-0.239006	0.193932	0.977715	0.78741	1.21401
CKD	s_Lactobacillus_reuteri	Inverse variance weighted	7	0.0357265	0.124554	0.774239	-0.2084	0.279853	1.03637	0.811883	1.32293
CKD	s_Lactobacillus_ruminis	MR Egger	21	0.230782	0.185599	0.228827	-0.132991	0.594556	1.25959	0.875473	1.81223
CKD	s_Lactobacillus_ruminis	Weighted median	21	0.0425363	0.110555	0.700422	-0.174152	0.259225	1.04345	0.840169	1.29593
CKD	s_Lactobacillus_ruminis	Inverse variance weighted	21	0.134765	0.0846352	0.111316	-0.03112	0.30065	1.14427	0.969359	1.35074
CKD	s_Lactobacillus_vaginalis	MR Egger	12	-0.111601	0.179471	0.547966	-0.463363	0.240162	0.894401	0.629164	1.27145
CKD	s_Lactobacillus_vaginalis	Weighted median	12	0.0805987	0.0792526	0.309161	-0.0747364	0.235934	1.08394	0.927988	1.26609
CKD	s_Lactobacillus_vaginalis	Inverse variance weighted	12	0.0271543	0.0557482	0.626195	-0.0821122	0.136421	1.02753	0.921169	1.14616
CKD	s_Lawsonia_intracellularis	MR Egger	7	0.099827	0.2225	0.672452	-0.336274	0.535928	1.10498	0.714428	1.70903
CKD	s_Lawsonia_intracellularis	Weighted median	7	0.012389	0.0960561	0.897376	-0.175881	0.200659	1.01247	0.838718	1.22221
CKD	s_Lawsonia_intracellularis	Inverse variance weighted	7	0.0208696	0.0721713	0.772453	-0.120586	0.162325	1.02109	0.886401	1.17624
CKD	s_Leuconostoc_mesenteroides	MR Egger	15	-0.0332556	0.176151	0.853172	-0.378511	0.312	0.967291	0.684881	1.36615
CKD	s_Leuconostoc_mesenteroides	Weighted median	15	-0.0710228	0.070207	0.31172	-0.208629	0.066583	0.931441	0.811697	1.06885
CKD	s_Leuconostoc_mesenteroides	Inverse variance weighted	15	-0.0880394	0.0515694	0.0877844	-0.189115	0.0130366	0.915725	0.827691	1.01312
CKD	s_Marvinbryantia_formatexigens	MR Egger	13	0.242232	0.372137	0.528459	-0.487155	0.97162	1.27409	0.614372	2.64222
CKD	s_Marvinbryantia_formatexigens	Weighted median	13	0.0199629	0.135769	0.883104	-0.246144	0.28607	1.02016	0.781809	1.33119
CKD	s_Marvinbryantia_formatexigens	Inverse variance weighted	13	0.099295	0.104925	0.343976	-0.106359	0.304949	1.10439	0.899102	1.35656
CKD	s_Megasphaera_elsdenii	MR Egger	15	0.137835	0.0959292	0.174392	-0.0501861	0.325857	1.14779	0.951052	1.38522
CKD	s_Megasphaera_elsdenii	Weighted median	15	-0.0352242	0.0549355	0.521399	-0.142898	0.0724495	0.965389	0.866843	1.07514
CKD	s_Megasphaera_elsdenii	Inverse variance weighted	15	0.0223692	0.0417548	0.592146	-0.0594702	0.104209	1.02262	0.942264	1.10983
CKD	s_Megasphaera_genomosp._type_1	MR Egger	7	0.119989	0.365424	0.755948	-0.596242	0.83622	1.12748	0.550878	2.30763
CKD	s_Megasphaera_genomosp._type_1	Weighted median	7	0.0405714	0.111264	0.715381	-0.177507	0.25865	1.04141	0.837355	1.29518
CKD	s_Megasphaera_genomosp._type_1	Inverse variance weighted	7	0.0494581	0.0879449	0.57386	-0.122914	0.22183	1.0507	0.88434	1.24836
CKD	s_Megasphaera_micronuciformis	MR Egger	23	-0.0123135	0.132617	0.926903	-0.272242	0.247615	0.987762	0.76167	1.28097
CKD	s_Megasphaera_micronuciformis	Weighted median	23	0.0420075	0.0863283	0.626541	-0.127196	0.211211	1.0429	0.880561	1.23517
CKD	s_Megasphaera_micronuciformis	Inverse variance weighted	23	0.0433769	0.063363	0.49361	-0.0808146	0.167568	1.04433	0.922365	1.18243
CKD	s_Methylobacillus_flagellatus	MR Egger	17	-0.0421041	0.159375	0.795235	-0.35448	0.270272	0.95877	0.701538	1.31032
CKD	s_Methylobacillus_flagellatus	Weighted median	17	0.0838761	0.0646296	0.194357	-0.0427979	0.21055	1.08749	0.958105	1.23436
CKD	s_Methylobacillus_flagellatus	Inverse variance weighted	17	0.0582852	0.0462634	0.207721	-0.0323909	0.148961	1.06002	0.968128	1.16063
CKD	s_Mitsuokella_multacida	MR Egger	18	0.0829959	0.105787	0.444175	-0.124347	0.290338	1.08654	0.883074	1.33688
CKD	s_Mitsuokella_multacida	Weighted median	18	0.0550382	0.0638801	0.388916	-0.0701669	0.180243	1.05658	0.932238	1.19751
CKD	s_Mitsuokella_multacida	Inverse variance weighted	18	0.0516099	0.0472772	0.274989	-0.0410534	0.144273	1.05296	0.959778	1.1552
CKD	s_Mobiluncus_curtisii	MR Egger	19	-0.253858	0.149212	0.107099	-0.546313	0.0385972	0.775802	0.579081	1.03935
CKD	s_Mobiluncus_curtisii	Weighted median	19	-0.14175	0.0887804	0.110345	-0.31576	0.032259	0.867838	0.729234	1.03278
CKD	s_Mobiluncus_curtisii	Inverse variance weighted	19	-0.13073	0.0633453	0.0390404	-0.254886	-0.00657279	0.877455	0.775004	0.993449
CKD	s_Mobiluncus_mulieris	MR Egger	12	-0.107658	0.172791	0.547195	-0.446328	0.231012	0.897935	0.639974	1.25987
CKD	s_Mobiluncus_mulieris	Weighted median	12	0.058113	0.0719422	0.419221	-0.0828937	0.19912	1.05983	0.920449	1.22033
CKD	s_Mobiluncus_mulieris	Inverse variance weighted	12	0.0315219	0.0552954	0.568634	-0.0768571	0.139901	1.03202	0.926022	1.15016
CKD	s_Neisseria_flavescens	MR Egger	11	0.0409562	0.161076	0.805003	-0.274752	0.356665	1.04181	0.75976	1.42856
CKD	s_Neisseria_flavescens	Weighted median	11	0.00986031	0.0773014	0.8985	-0.14165	0.161371	1.00991	0.867925	1.17512
CKD	s_Neisseria_flavescens	Inverse variance weighted	11	-0.0487862	0.0560861	0.384385	-0.158715	0.0611425	0.952385	0.85324	1.06305
CKD	s_Neisseria_gonorrhoeae	MR Egger	11	-0.0115275	0.145534	0.9386	-0.296774	0.273719	0.988539	0.743212	1.31484
CKD	s_Neisseria_gonorrhoeae	Weighted median	11	0.0783196	0.07528	0.298165	-0.0692293	0.225868	1.08147	0.933113	1.25341
CKD	s_Neisseria_gonorrhoeae	Inverse variance weighted	11	0.0423411	0.0577868	0.463734	-0.0709211	0.155603	1.04325	0.931535	1.16836
CKD	s_Neisseria_meningitidis	MR Egger	5	0.0543397	0.301166	0.868315	-0.535946	0.644626	1.05584	0.585115	1.90527
CKD	s_Neisseria_meningitidis	Weighted median	5	0.124796	0.102281	0.222417	-0.075675	0.325267	1.13292	0.927118	1.3844
CKD	s_Neisseria_meningitidis	Inverse variance weighted	5	0.0760881	0.0850749	0.371127	-0.0906588	0.242835	1.07906	0.913329	1.27486
CKD	s_Neisseria_mucosa	MR Egger	12	-0.0190136	0.299208	0.950584	-0.605461	0.567434	0.981166	0.545823	1.76374
CKD	s_Neisseria_mucosa	Weighted median	12	0.14143	0.0826172	0.0869212	-0.0205001	0.303359	1.15192	0.979709	1.3544
CKD	s_Neisseria_mucosa	Inverse variance weighted	12	0.0938865	0.0870577	0.280838	-0.0767466	0.264519	1.09844	0.926125	1.3028
CKD	s_Neisseria_subflava	MR Egger	12	0.541779	0.230785	0.0408113	0.0894394	0.994119	1.71906	1.09356	2.70234
CKD	s_Neisseria_subflava	Weighted median	12	0.101253	0.0776408	0.192194	-0.0509233	0.253429	1.10656	0.950352	1.28844
CKD	s_Neisseria_subflava	Inverse variance weighted	12	0.0635443	0.0629822	0.313011	-0.0599009	0.186989	1.06561	0.941858	1.20561
CKD	s_Oribacterium_sinus	MR Egger	14	-0.0920541	0.323698	0.780965	-0.726503	0.542394	0.912056	0.483597	1.72012
CKD	s_Oribacterium_sinus	Weighted median	14	0.192794	0.216802	0.373864	-0.232139	0.617726	1.21263	0.792836	1.85471
CKD	s_Oribacterium_sinus	Inverse variance weighted	14	0.187897	0.151148	0.21382	-0.108354	0.484147	1.20671	0.89731	1.62279
CKD	s_Oscillibacter_valericigenes	MR Egger	13	0.269567	0.237774	0.281021	-0.196471	0.735604	1.3094	0.821626	2.08674
CKD	s_Oscillibacter_valericigenes	Weighted median	13	-0.0598426	0.0855538	0.484256	-0.227528	0.107843	0.941913	0.7965	1.11387
CKD	s_Oscillibacter_valericigenes	Inverse variance weighted	13	-0.087663	0.083685	0.294853	-0.251686	0.0763597	0.91607	0.777489	1.07935
CKD	s_Pantoea_ananatis	MR Egger	5	0.286835	0.496387	0.603887	-0.686084	1.25975	1.3322	0.503544	3.52455
CKD	s_Pantoea_ananatis	Weighted median	5	0.0223986	0.121651	0.853918	-0.216037	0.260834	1.02265	0.805705	1.29801
CKD	s_Pantoea_ananatis	Inverse variance weighted	5	0.0474811	0.0875426	0.587559	-0.124102	0.219065	1.04863	0.883289	1.24491
CKD	s_Parabacteroides_distasonis	MR Egger	22	-0.189284	0.274335	0.498139	-0.72698	0.348412	0.827552	0.483367	1.41682
CKD	s_Parabacteroides_distasonis	Weighted median	22	-0.00674719	0.134082	0.959866	-0.269549	0.256054	0.993276	0.763724	1.29182
CKD	s_Parabacteroides_distasonis	Inverse variance weighted	22	-0.077402	0.10647	0.467237	-0.286084	0.13128	0.925518	0.7512	1.14029
CKD	s_Parabacteroides_merdae	MR Egger	19	-0.000741557	0.168917	0.996548	-0.331819	0.330335	0.999259	0.717618	1.39143
CKD	s_Parabacteroides_merdae	Weighted median	19	0.0504267	0.0805989	0.531545	-0.107547	0.2084	1.05172	0.898034	1.23171
CKD	s_Parabacteroides_merdae	Inverse variance weighted	19	-0.00438668	0.0618311	0.943441	-0.125576	0.116802	0.995623	0.881989	1.1239
CKD	s_Parasutterella_excrementihominis	MR Egger	18	0.116899	0.1147	0.323283	-0.107912	0.341711	1.12401	0.897707	1.40735
CKD	s_Parasutterella_excrementihominis	Weighted median	18	0.0209317	0.0501315	0.676287	-0.0773261	0.119189	1.02115	0.925588	1.12658
CKD	s_Parasutterella_excrementihominis	Inverse variance weighted	18	0.00857486	0.0416837	0.837015	-0.0731252	0.0902749	1.00861	0.929484	1.09448
CKD	s_Peptoniphilus_duerdenii	MR Egger	9	0.269196	0.171213	0.15988	-0.0663816	0.604774	1.30891	0.935774	1.83084
CKD	s_Peptoniphilus_duerdenii	Weighted median	9	0.150731	0.0822978	0.0670218	-0.010573	0.312034	1.16268	0.989483	1.3662
CKD	s_Peptoniphilus_duerdenii	Inverse variance weighted	9	0.130481	0.060681	0.0315334	0.0115461	0.249415	1.13938	1.01161	1.28328
CKD	s_Peptoniphilus_harei	MR Egger	9	-0.137619	0.296547	0.656683	-0.718852	0.443614	0.87143	0.487311	1.55833
CKD	s_Peptoniphilus_harei	Weighted median	9	-0.0792175	0.110887	0.47498	-0.296556	0.138121	0.923839	0.743374	1.14811
CKD	s_Peptoniphilus_harei	Inverse variance weighted	9	-0.070349	0.0943681	0.455985	-0.255311	0.114613	0.932068	0.774676	1.12144
CKD	s_Peptoniphilus_lacrimalis	MR Egger	19	-0.014728	0.0908415	0.873116	-0.192777	0.163321	0.98538	0.824666	1.17741
CKD	s_Peptoniphilus_lacrimalis	Weighted median	19	0.00601995	0.0622212	0.922924	-0.115934	0.127973	1.00604	0.890534	1.13652
CKD	s_Peptoniphilus_lacrimalis	Inverse variance weighted	19	-0.00775411	0.0455895	0.864943	-0.0971096	0.0816013	0.992276	0.907457	1.08502
CKD	s_Peptostreptococcus_anaerobius	MR Egger	18	0.22198	0.190987	0.262165	-0.152353	0.596314	1.24855	0.858685	1.81542
CKD	s_Peptostreptococcus_anaerobius	Weighted median	18	0.116173	0.0895844	0.194702	-0.0594129	0.291758	1.12319	0.942318	1.33878
CKD	s_Peptostreptococcus_anaerobius	Inverse variance weighted	18	0.10417	0.0678259	0.124576	-0.0287686	0.237109	1.10979	0.971641	1.26758
CKD	s_Peptostreptococcus_stomatis	MR Egger	15	0.168563	0.151371	0.285627	-0.128124	0.465251	1.1836	0.879744	1.59241
CKD	s_Peptostreptococcus_stomatis	Weighted median	15	0.109252	0.0767445	0.154566	-0.0411668	0.259672	1.11544	0.959669	1.2965
CKD	s_Peptostreptococcus_stomatis	Inverse variance weighted	15	0.137551	0.0579351	0.0175856	0.0239985	0.251104	1.14746	1.02429	1.28544
CKD	s_Phascolarctobacterium_succinatutens	MR Egger	20	0.199523	0.122591	0.120999	-0.0407559	0.439801	1.22082	0.960063	1.5524
CKD	s_Phascolarctobacterium_succinatutens	Weighted median	20	0.0263041	0.0722087	0.71565	-0.115225	0.167833	1.02665	0.891166	1.18274
CKD	s_Phascolarctobacterium_succinatutens	Inverse variance weighted	20	0.0135684	0.055076	0.805405	-0.0943805	0.121517	1.01366	0.909936	1.12921
CKD	s_Porphyromonas_asaccharolytica	MR Egger	12	0.0422251	0.157287	0.793803	-0.266057	0.350507	1.04313	0.766395	1.41979
CKD	s_Porphyromonas_asaccharolytica	Weighted median	12	-0.087803	0.0985396	0.372907	-0.280941	0.105335	0.915941	0.755073	1.11108
CKD	s_Porphyromonas_asaccharolytica	Inverse variance weighted	12	-0.0744694	0.0766761	0.331438	-0.224755	0.0758157	0.928236	0.798712	1.07876
CKD	s_Porphyromonas_endodontalis	MR Egger	8	0.409372	0.593235	0.515941	-0.753367	1.57211	1.50587	0.470779	4.81681
CKD	s_Porphyromonas_endodontalis	Weighted median	8	0.0648714	0.104192	0.533537	-0.139345	0.269087	1.06702	0.869928	1.30877
CKD	s_Porphyromonas_endodontalis	Inverse variance weighted	8	0.0719208	0.108135	0.505986	-0.140024	0.283865	1.07457	0.869337	1.32825
CKD	s_Porphyromonas_gingivalis	MR Egger	6	0.0477458	0.220944	0.839483	-0.385304	0.480795	1.0489	0.680244	1.61736
CKD	s_Porphyromonas_gingivalis	Weighted median	6	0.104187	0.107647	0.333117	-0.106802	0.315176	1.10981	0.898704	1.3705
CKD	s_Porphyromonas_gingivalis	Inverse variance weighted	6	0.165181	0.0827971	0.0460418	0.00289873	0.327463	1.17961	1.0029	1.38744
CKD	s_Porphyromonas_uenonis	MR Egger	13	-0.038141	0.204734	0.855604	-0.43942	0.363138	0.962577	0.64441	1.43783
CKD	s_Porphyromonas_uenonis	Weighted median	13	0.0116253	0.0701116	0.868306	-0.125794	0.149044	1.01169	0.881797	1.16072
CKD	s_Porphyromonas_uenonis	Inverse variance weighted	13	0.0118461	0.0522331	0.820585	-0.0905309	0.114223	1.01192	0.913446	1.121
CKD	s_Prevotella_amnii	MR Egger	6	-0.320913	0.357737	0.420395	-1.02208	0.38025	0.725486	0.359847	1.46265
CKD	s_Prevotella_amnii	Weighted median	6	0.0225364	0.105619	0.831035	-0.184477	0.22955	1.02279	0.831539	1.25803
CKD	s_Prevotella_amnii	Inverse variance weighted	6	0.019928	0.0951853	0.834167	-0.166635	0.206491	1.02013	0.846508	1.22936
CKD	s_Prevotella_bergensis	MR Egger	12	0.188378	0.108614	0.113511	-0.0245064	0.401262	1.20729	0.975791	1.49371
CKD	s_Prevotella_bergensis	Weighted median	12	0.0198021	0.0568759	0.727718	-0.0916748	0.131279	1.02	0.912402	1.14029
CKD	s_Prevotella_bergensis	Inverse variance weighted	12	0.0442766	0.0492082	0.368237	-0.0521715	0.140725	1.04527	0.949166	1.15111
CKD	s_Prevotella_bivia	MR Egger	13	-0.125561	0.173553	0.484489	-0.465726	0.214603	0.882002	0.627679	1.23937
CKD	s_Prevotella_bivia	Weighted median	13	-0.0567929	0.0775624	0.464032	-0.208815	0.0952293	0.94479	0.811545	1.09991
CKD	s_Prevotella_bivia	Inverse variance weighted	13	-0.0543919	0.0646259	0.399988	-0.181059	0.0722749	0.947061	0.834386	1.07495
CKD	s_Prevotella_bryantii	MR Egger	8	0.639377	0.515042	0.260784	-0.370106	1.64886	1.8953	0.690661	5.20104
CKD	s_Prevotella_bryantii	Weighted median	8	0.215815	0.10036	0.0315239	0.0191083	0.412521	1.24087	1.01929	1.51062
CKD	s_Prevotella_bryantii	Inverse variance weighted	8	0.180724	0.104575	0.0839573	-0.0242433	0.38569	1.19808	0.976048	1.47063
CKD	s_Prevotella_buccae	MR Egger	13	0.246442	0.15931	0.15015	-0.0658053	0.558689	1.27946	0.936313	1.74838
CKD	s_Prevotella_buccae	Weighted median	13	0.112259	0.0785866	0.153154	-0.0417704	0.266289	1.1188	0.95909	1.30511
CKD	s_Prevotella_buccae	Inverse variance weighted	13	0.0530425	0.0567604	0.350047	-0.0582079	0.164293	1.05447	0.943454	1.17856
CKD	s_Prevotella_buccalis	MR Egger	3	-0.482088	0.280202	0.335181	-1.03128	0.0671078	0.617493	0.356549	1.06941
CKD	s_Prevotella_buccalis	Weighted median	3	-0.0305392	0.190779	0.872821	-0.404465	0.343387	0.969922	0.667334	1.40971
CKD	s_Prevotella_buccalis	Inverse variance weighted	3	0.0322368	0.218505	0.882711	-0.396032	0.460506	1.03276	0.672985	1.58488
CKD	s_Prevotella_copri	MR Egger	10	0.23025	0.139965	0.138578	-0.0440807	0.504581	1.25891	0.956877	1.65629
CKD	s_Prevotella_copri	Weighted median	10	0.016051	0.0517404	0.756392	-0.0853602	0.117462	1.01618	0.918181	1.12464
CKD	s_Prevotella_copri	Inverse variance weighted	10	-0.0222082	0.0539789	0.680762	-0.128007	0.0835904	0.978037	0.879847	1.08718
CKD	s_Prevotella_dentalis	MR Egger	7	-0.133041	0.384059	0.743138	-0.885796	0.619715	0.875429	0.412386	1.8584
CKD	s_Prevotella_dentalis	Weighted median	7	0.115003	0.0995404	0.247951	-0.0800962	0.310102	1.12188	0.923028	1.36356
CKD	s_Prevotella_dentalis	Inverse variance weighted	7	0.0889137	0.0724723	0.219873	-0.053132	0.230959	1.09299	0.948255	1.25981
CKD	s_Prevotella_denticola	MR Egger	13	-0.0102368	0.0926767	0.914036	-0.191883	0.17141	0.989815	0.825403	1.18698
CKD	s_Prevotella_denticola	Weighted median	13	-0.0584394	0.0475759	0.219319	-0.151688	0.0348093	0.943235	0.859256	1.03542
CKD	s_Prevotella_denticola	Inverse variance weighted	13	-0.044196	0.0350476	0.207299	-0.112889	0.0244973	0.956766	0.89325	1.0248
CKD	s_Prevotella_disiens	MR Egger	17	-0.229348	0.246465	0.366822	-0.71242	0.253724	0.795052	0.490456	1.28882
CKD	s_Prevotella_disiens	Weighted median	17	-0.088711	0.142261	0.532904	-0.367543	0.190121	0.91511	0.692434	1.2094
CKD	s_Prevotella_disiens	Inverse variance weighted	17	-0.0692854	0.103797	0.504447	-0.272727	0.134157	0.93306	0.7613	1.14357
CKD	s_Prevotella_marshii	MR Egger	7	0.0965992	0.424248	0.828901	-0.734927	0.928125	1.10142	0.479541	2.52976
CKD	s_Prevotella_marshii	Weighted median	7	0.00934498	0.0991282	0.924893	-0.184946	0.203636	1.00939	0.831149	1.22585
CKD	s_Prevotella_marshii	Inverse variance weighted	7	-0.050389	0.0724423	0.486696	-0.192376	0.0915979	0.950859	0.824997	1.09592
CKD	s_Prevotella_melaninogenica	MR Egger	8	0.349689	0.228366	0.176585	-0.0979091	0.797286	1.41863	0.906731	2.21951
CKD	s_Prevotella_melaninogenica	Weighted median	8	0.0313781	0.0846721	0.710947	-0.134579	0.197335	1.03188	0.874084	1.21815
CKD	s_Prevotella_melaninogenica	Inverse variance weighted	8	0.040171	0.066845	0.547869	-0.0908453	0.171187	1.04099	0.913159	1.18671
CKD	s_Prevotella_multiformis	MR Egger	10	0.0917199	0.168312	0.600651	-0.238171	0.42161	1.09606	0.788068	1.52441
CKD	s_Prevotella_multiformis	Weighted median	10	-0.00750842	0.0814462	0.926548	-0.167143	0.152126	0.99252	0.846079	1.16431
CKD	s_Prevotella_multiformis	Inverse variance weighted	10	-0.0217982	0.0605676	0.718923	-0.140511	0.0969143	0.978438	0.868914	1.10177
CKD	s_Prevotella_multisaccharivorax	MR Egger	3	-0.0217209	1.02405	0.986499	-2.02886	1.98542	0.978513	0.131485	7.28212
CKD	s_Prevotella_multisaccharivorax	Weighted median	3	-0.0722057	0.134953	0.592621	-0.336714	0.192303	0.93034	0.714113	1.21204
CKD	s_Prevotella_multisaccharivorax	Inverse variance weighted	3	0.121103	0.27838	0.663543	-0.424523	0.666728	1.12874	0.654082	1.94785
CKD	s_Prevotella_nigrescens	MR Egger	5	0.45001	0.574124	0.490335	-0.675273	1.57529	1.56833	0.509017	4.83216
CKD	s_Prevotella_nigrescens	Weighted median	5	-0.117147	0.118846	0.324277	-0.350085	0.115791	0.889454	0.704628	1.12276
CKD	s_Prevotella_nigrescens	Inverse variance weighted	5	-0.0514974	0.0942825	0.584926	-0.236291	0.133296	0.949806	0.789551	1.14259
CKD	s_Prevotella_oris	MR Egger	10	-0.424395	0.330872	0.235526	-1.0729	0.224114	0.654165	0.342014	1.25121
CKD	s_Prevotella_oris	Weighted median	10	-0.0564442	0.174188	0.745907	-0.397853	0.284965	0.945119	0.67176	1.32972
CKD	s_Prevotella_oris	Inverse variance weighted	10	0.00845298	0.131567	0.948772	-0.249419	0.266325	1.00849	0.779254	1.30516
CKD	s_Prevotella_pallens	MR Egger	13	-0.145992	0.210659	0.502664	-0.558885	0.2669	0.864165	0.571847	1.30591
CKD	s_Prevotella_pallens	Weighted median	13	0.0618301	0.0708271	0.382678	-0.0769909	0.200651	1.06378	0.925898	1.2222
CKD	s_Prevotella_pallens	Inverse variance weighted	13	0.00562441	0.0538084	0.916751	-0.09984	0.111089	1.00564	0.904982	1.11749
CKD	s_Prevotella_salivae	MR Egger	6	0.571426	0.622518	0.410597	-0.648709	1.79156	1.77079	0.52272	5.99881
CKD	s_Prevotella_salivae	Weighted median	6	-0.0527648	0.110408	0.632715	-0.269164	0.163634	0.948603	0.764018	1.17778
CKD	s_Prevotella_salivae	Inverse variance weighted	6	0.0146686	0.10561	0.889534	-0.192327	0.221664	1.01478	0.825037	1.24815
CKD	s_Prevotella_tannerae	MR Egger	15	0.0577808	0.135029	0.675718	-0.206876	0.322438	1.05948	0.81312	1.38049
CKD	s_Prevotella_tannerae	Weighted median	15	-0.00922734	0.0966668	0.923953	-0.198694	0.18024	0.990815	0.8198	1.1975
CKD	s_Prevotella_tannerae	Inverse variance weighted	15	-0.00707977	0.0685	0.917682	-0.14134	0.12718	0.992945	0.868194	1.13562
CKD	s_Prevotella_timonensis	MR Egger	22	-0.0469199	0.135984	0.733667	-0.313449	0.219609	0.954164	0.730922	1.24559
CKD	s_Prevotella_timonensis	Weighted median	22	-0.0876795	0.0955684	0.358905	-0.274994	0.0996346	0.916054	0.759577	1.10477
CKD	s_Prevotella_timonensis	Inverse variance weighted	22	-0.0840813	0.0707313	0.234541	-0.222715	0.0545521	0.919357	0.800343	1.05607
CKD	s_Prevotella_veroralis	MR Egger	9	0.521198	0.254166	0.0794573	0.0230333	1.01936	1.68404	1.0233	2.77143
CKD	s_Prevotella_veroralis	Weighted median	9	0.0484435	0.0904292	0.592162	-0.128798	0.225685	1.04964	0.879152	1.25318
CKD	s_Prevotella_veroralis	Inverse variance weighted	9	0.0509953	0.0654384	0.435811	-0.077264	0.179254	1.05232	0.925645	1.19633
CKD	s_Providencia_rettgeri	MR Egger	10	-0.450821	0.399904	0.29228	-1.23463	0.33299	0.637105	0.290941	1.39513
CKD	s_Providencia_rettgeri	Weighted median	10	-0.0258925	0.0920222	0.778424	-0.206256	0.154471	0.97444	0.813625	1.16704
CKD	s_Providencia_rettgeri	Inverse variance weighted	10	-0.0329241	0.0801769	0.681334	-0.190071	0.124223	0.967612	0.826901	1.13227
CKD	s_Pseudoflavonifractor_capillosus	MR Egger	15	0.293836	0.395009	0.470186	-0.480382	1.06805	1.34156	0.618547	2.90971
CKD	s_Pseudoflavonifractor_capillosus	Weighted median	15	0.192268	0.181719	0.290031	-0.1639	0.548436	1.212	0.848827	1.73054
CKD	s_Pseudoflavonifractor_capillosus	Inverse variance weighted	15	0.154005	0.141892	0.277761	-0.124104	0.432114	1.1665	0.883288	1.54051
CKD	s_Pseudomonas_stutzeri	MR Egger	10	0.215803	0.204427	0.321962	-0.184874	0.616481	1.24086	0.831209	1.8524
CKD	s_Pseudomonas_stutzeri	Weighted median	10	0.0712396	0.078547	0.364424	-0.0827126	0.225192	1.07384	0.920616	1.25256
CKD	s_Pseudomonas_stutzeri	Inverse variance weighted	10	0.044995	0.0614759	0.464222	-0.0754977	0.165488	1.04602	0.927282	1.17997
CKD	s_Roseburia_intestinalis	MR Egger	7	-0.154327	0.245812	0.557674	-0.636119	0.327465	0.856992	0.529343	1.38745
CKD	s_Roseburia_intestinalis	Weighted median	7	-0.0970372	0.140714	0.490443	-0.372837	0.178763	0.907522	0.688777	1.19574
CKD	s_Roseburia_intestinalis	Inverse variance weighted	7	-0.103964	0.107361	0.332868	-0.314392	0.106465	0.901258	0.730233	1.11234
CKD	s_Ruminococcus_albus	MR Egger	18	0.309274	0.177225	0.100142	-0.0380876	0.656636	1.36244	0.962629	1.92829
CKD	s_Ruminococcus_albus	Weighted median	18	0.081322	0.0653046	0.213032	-0.0466751	0.209319	1.08472	0.954397	1.23284
CKD	s_Ruminococcus_albus	Inverse variance weighted	18	0.0866964	0.0609993	0.155239	-0.0328623	0.206255	1.09057	0.967672	1.22907
CKD	s_Ruminococcus_bromii	MR Egger	12	-0.284137	0.172148	0.129845	-0.621548	0.0532733	0.752663	0.537113	1.05472
CKD	s_Ruminococcus_bromii	Weighted median	12	0.120865	0.0861122	0.160444	-0.0479145	0.289645	1.12847	0.953215	1.33595
CKD	s_Ruminococcus_bromii	Inverse variance weighted	12	0.0655862	0.0851772	0.441302	-0.101361	0.232533	1.06778	0.903607	1.26179
CKD	s_Ruminococcus_champanellensis	MR Egger	14	0.33174	0.189694	0.105831	-0.0400603	0.703541	1.39339	0.960731	2.0209
CKD	s_Ruminococcus_champanellensis	Weighted median	14	-0.0269163	0.0778931	0.729678	-0.179587	0.125754	0.973443	0.835616	1.134
CKD	s_Ruminococcus_champanellensis	Inverse variance weighted	14	-0.0213379	0.0554635	0.700446	-0.130046	0.0873706	0.978888	0.878055	1.0913
CKD	s_Ruminococcus_flavefaciens	MR Egger	15	0.031676	0.208766	0.881729	-0.377504	0.440856	1.03218	0.68557	1.55404
CKD	s_Ruminococcus_flavefaciens	Weighted median	15	0.0342461	0.0683075	0.616124	-0.0996366	0.168129	1.03484	0.905166	1.18309
CKD	s_Ruminococcus_flavefaciens	Inverse variance weighted	15	0.000536351	0.0490059	0.991268	-0.0955153	0.096588	1.00054	0.908904	1.10141
CKD	s_Ruminococcus_lactaris	MR Egger	19	-0.0768089	0.219498	0.730689	-0.507025	0.353407	0.926067	0.602285	1.42391
CKD	s_Ruminococcus_lactaris	Weighted median	19	0.0178679	0.116066	0.877652	-0.209621	0.245357	1.01803	0.810892	1.27808
CKD	s_Ruminococcus_lactaris	Inverse variance weighted	19	-0.0643355	0.0933149	0.490544	-0.247233	0.118562	0.93769	0.780959	1.12588
CKD	s_Salmonella_enterica	MR Egger	12	-0.116296	0.25755	0.66123	-0.621093	0.388502	0.890212	0.537357	1.47477
CKD	s_Salmonella_enterica	Weighted median	12	0.0749033	0.103833	0.470675	-0.12861	0.278416	1.07778	0.879317	1.32104
CKD	s_Salmonella_enterica	Inverse variance weighted	12	0.00295026	0.0884119	0.97338	-0.170337	0.176238	1.00295	0.843381	1.19272
CKD	s_Serratia_odorifera	MR Egger	9	0.747382	1.00331	0.480579	-1.21911	2.71387	2.11146	0.295495	15.0875
CKD	s_Serratia_odorifera	Weighted median	9	-0.0441433	0.0899518	0.623608	-0.220449	0.132162	0.956817	0.802159	1.14129
CKD	s_Serratia_odorifera	Inverse variance weighted	9	0.00486525	0.0735426	0.947254	-0.139278	0.149009	1.00488	0.869986	1.16068
CKD	s_Shewanella_putrefaciens	MR Egger	13	-0.0339817	0.179755	0.853501	-0.386302	0.318339	0.966589	0.679565	1.37484
CKD	s_Shewanella_putrefaciens	Weighted median	13	-0.0196798	0.085465	0.817884	-0.187191	0.147832	0.980513	0.829285	1.15932
CKD	s_Shewanella_putrefaciens	Inverse variance weighted	13	0.0046699	0.065535	0.943192	-0.123779	0.133118	1.00468	0.883575	1.14239
CKD	s_Slackia_exigua	MR Egger	15	0.0188319	0.116611	0.874188	-0.209725	0.247389	1.01901	0.810807	1.28068
CKD	s_Slackia_exigua	Weighted median	15	0.0256676	0.0656074	0.695627	-0.102923	0.154258	1.026	0.902197	1.16679
CKD	s_Slackia_exigua	Inverse variance weighted	15	-0.0105113	0.0477178	0.825652	-0.104038	0.0830156	0.989544	0.901191	1.08656
CKD	s_Staphylococcus_aureus	MR Egger	3	-0.308931	0.431852	0.604683	-1.15536	0.537499	0.734232	0.314944	1.71172
CKD	s_Staphylococcus_aureus	Weighted median	3	-0.210139	0.1315	0.110039	-0.467879	0.0476003	0.810471	0.62633	1.04875
CKD	s_Staphylococcus_aureus	Inverse variance weighted	3	-0.176482	0.109665	0.107554	-0.391426	0.038461	0.838213	0.676092	1.03921
CKD	s_Streptococcus_anginosus	MR Egger	16	0.035488	0.173124	0.840534	-0.303835	0.374811	1.03613	0.737982	1.45472
CKD	s_Streptococcus_anginosus	Weighted median	16	0.0390783	0.0905294	0.665985	-0.138359	0.216516	1.03985	0.870786	1.24174
CKD	s_Streptococcus_anginosus	Inverse variance weighted	16	-0.0110862	0.0666629	0.867919	-0.141745	0.119573	0.988975	0.867842	1.12702
CKD	s_Streptococcus_australis	MR Egger	11	0.583729	0.367553	0.146716	-0.136676	1.30413	1.79271	0.872253	3.6845
CKD	s_Streptococcus_australis	Weighted median	11	0.0574939	0.123197	0.640728	-0.183973	0.298961	1.05918	0.831958	1.34846
CKD	s_Streptococcus_australis	Inverse variance weighted	11	0.0941456	0.0925551	0.309066	-0.0872624	0.275554	1.09872	0.916437	1.31726
CKD	s_Streptococcus_constellatus	MR Egger	11	0.0674268	0.229068	0.775165	-0.381547	0.516401	1.06975	0.682804	1.67598
CKD	s_Streptococcus_constellatus	Weighted median	11	0.0260612	0.0776607	0.737189	-0.126154	0.178276	1.0264	0.881479	1.19516
CKD	s_Streptococcus_constellatus	Inverse variance weighted	11	0.0170297	0.0588409	0.772261	-0.0982984	0.132358	1.01718	0.906378	1.14152
CKD	s_Streptococcus_cristatus	MR Egger	8	0.101421	0.181303	0.596136	-0.253932	0.456774	1.10674	0.775744	1.57897
CKD	s_Streptococcus_cristatus	Weighted median	8	0.0247427	0.0849194	0.770771	-0.141699	0.191185	1.02505	0.867882	1.21068
CKD	s_Streptococcus_cristatus	Inverse variance weighted	8	0.0259076	0.0672714	0.700148	-0.105944	0.15776	1.02625	0.899475	1.17088
CKD	s_Streptococcus_dysgalactiae	MR Egger	18	0.137308	0.310041	0.663789	-0.470373	0.744989	1.14718	0.624769	2.10642
CKD	s_Streptococcus_dysgalactiae	Weighted median	18	-0.0458751	0.16388	0.77953	-0.36708	0.27533	0.955161	0.692754	1.31697
CKD	s_Streptococcus_dysgalactiae	Inverse variance weighted	18	-0.0582157	0.118612	0.623562	-0.290695	0.174263	0.943446	0.747744	1.19037
CKD	s_Streptococcus_gallolyticus	MR Egger	29	0.119809	0.0722137	0.10867	-0.0217295	0.261348	1.12728	0.978505	1.29868
CKD	s_Streptococcus_gallolyticus	Weighted median	29	0.0672391	0.0694051	0.332649	-0.0687949	0.203273	1.06955	0.933518	1.22541
CKD	s_Streptococcus_gallolyticus	Inverse variance weighted	29	0.0477503	0.0413999	0.248749	-0.0333935	0.128894	1.04891	0.967158	1.13757
CKD	s_Streptococcus_gordonii	MR Egger	10	0.339689	0.341581	0.349122	-0.32981	1.00919	1.40451	0.71906	2.74337
CKD	s_Streptococcus_gordonii	Weighted median	10	0.168563	0.137545	0.220383	-0.101026	0.438153	1.1836	0.90391	1.54984
CKD	s_Streptococcus_gordonii	Inverse variance weighted	10	0.111804	0.108253	0.301698	-0.100372	0.32398	1.11829	0.904501	1.38262
CKD	s_Streptococcus_infantarius	MR Egger	7	0.483665	0.267444	0.130329	-0.0405263	1.00786	1.62201	0.960284	2.73972
CKD	s_Streptococcus_infantarius	Weighted median	7	-0.0112583	0.125661	0.928611	-0.257554	0.235037	0.988805	0.77294	1.26496
CKD	s_Streptococcus_infantarius	Inverse variance weighted	7	0.0301971	0.12323	0.806421	-0.211334	0.271728	1.03066	0.809504	1.31223
CKD	s_Streptococcus_infantis	MR Egger	17	-0.154641	0.275996	0.583546	-0.695593	0.386311	0.856723	0.498779	1.47154
CKD	s_Streptococcus_infantis	Weighted median	17	0.0261916	0.120662	0.828157	-0.210305	0.262688	1.02654	0.810337	1.30042
CKD	s_Streptococcus_infantis	Inverse variance weighted	17	-0.0113618	0.094298	0.904097	-0.196186	0.173462	0.988703	0.821859	1.18942
CKD	s_Streptococcus_mitis	MR Egger	18	0.0303218	0.218414	0.891319	-0.39777	0.458414	1.03079	0.671816	1.58156
CKD	s_Streptococcus_mitis	Weighted median	18	0.0658267	0.123668	0.594527	-0.176562	0.308215	1.06804	0.838147	1.36099
CKD	s_Streptococcus_mitis	Inverse variance weighted	18	0.055529	0.0944349	0.556523	-0.129563	0.240621	1.0571	0.878479	1.27204
CKD	s_Streptococcus_mutans	MR Egger	13	0.30007	0.416019	0.48578	-0.515328	1.11547	1.34995	0.597305	3.051
CKD	s_Streptococcus_mutans	Weighted median	13	-0.083726	0.13393	0.531876	-0.346229	0.178778	0.919683	0.70735	1.19575
CKD	s_Streptococcus_mutans	Inverse variance weighted	13	-0.134691	0.13187	0.307068	-0.393156	0.123774	0.873986	0.674923	1.13176
CKD	s_Streptococcus_oralis	MR Egger	8	0.236429	0.318993	0.486573	-0.388797	0.861654	1.26672	0.677872	2.36707
CKD	s_Streptococcus_oralis	Weighted median	8	-0.0287587	0.137836	0.834725	-0.298917	0.241399	0.971651	0.741621	1.27303
CKD	s_Streptococcus_oralis	Inverse variance weighted	8	0.0162073	0.114248	0.88719	-0.207719	0.240134	1.01634	0.812435	1.27142
CKD	s_Streptococcus_parasanguinis	MR Egger	20	0.175453	0.155699	0.274595	-0.129717	0.480622	1.19179	0.878344	1.61708
CKD	s_Streptococcus_parasanguinis	Weighted median	20	0.010209	0.0853314	0.904769	-0.15704	0.177458	1.01026	0.854669	1.19418
CKD	s_Streptococcus_parasanguinis	Inverse variance weighted	20	-0.0305311	0.0632467	0.629287	-0.154495	0.0934324	0.96993	0.856848	1.09794
CKD	s_Streptococcus_peroris	MR Egger	12	-0.0466092	0.202265	0.822399	-0.443049	0.349831	0.95446	0.642076	1.41883
CKD	s_Streptococcus_peroris	Weighted median	12	0.0807058	0.0688804	0.241326	-0.0542998	0.215711	1.08405	0.947148	1.24074
CKD	s_Streptococcus_peroris	Inverse variance weighted	12	0.0877397	0.0543655	0.106552	-0.0188167	0.194296	1.0917	0.981359	1.21446
CKD	s_Streptococcus_pneumoniae	MR Egger	13	0.420889	0.262304	0.136887	-0.0932264	0.935005	1.52332	0.910987	2.54723
CKD	s_Streptococcus_pneumoniae	Weighted median	13	0.242132	0.146406	0.0981604	-0.0448239	0.529087	1.27396	0.956166	1.69738
CKD	s_Streptococcus_pneumoniae	Inverse variance weighted	13	0.251979	0.109485	0.0213643	0.0373875	0.466571	1.28657	1.0381	1.59452
CKD	s_Streptococcus_pseudopneumoniae	MR Egger	7	0.0821482	0.209595	0.711252	-0.328657	0.492954	1.08562	0.71989	1.63714
CKD	s_Streptococcus_pseudopneumoniae	Weighted median	7	0.0680795	0.0935467	0.466761	-0.115272	0.251431	1.07045	0.891124	1.28586
CKD	s_Streptococcus_pseudopneumoniae	Inverse variance weighted	7	0.0895717	0.0711108	0.207811	-0.0498054	0.228949	1.09371	0.951415	1.25728
CKD	s_Streptococcus_pyogenes	MR Egger	9	-0.0109122	0.178026	0.952837	-0.359842	0.338018	0.989147	0.697786	1.40217
CKD	s_Streptococcus_pyogenes	Weighted median	9	-0.121867	0.0886965	0.16945	-0.295712	0.0519784	0.885266	0.744002	1.05335
CKD	s_Streptococcus_pyogenes	Inverse variance weighted	9	-0.103929	0.0649505	0.109569	-0.231232	0.0233737	0.901289	0.793555	1.02365
CKD	s_Streptococcus_salivarius	MR Egger	17	0.293135	0.232088	0.225857	-0.161757	0.748026	1.34062	0.850648	2.11283
CKD	s_Streptococcus_salivarius	Weighted median	17	-0.029749	0.100927	0.76818	-0.227567	0.168069	0.970689	0.796469	1.18302
CKD	s_Streptococcus_salivarius	Inverse variance weighted	17	-0.0231819	0.0854276	0.786112	-0.19062	0.144256	0.977085	0.826447	1.15518
CKD	s_Streptococcus_sanguinis	MR Egger	14	0.279924	0.261858	0.306105	-0.233317	0.793165	1.32303	0.791903	2.21038
CKD	s_Streptococcus_sanguinis	Weighted median	14	-0.0322817	0.11684	0.782326	-0.261289	0.196725	0.968234	0.770059	1.21741
CKD	s_Streptococcus_sanguinis	Inverse variance weighted	14	-0.012001	0.0862873	0.889385	-0.181124	0.157122	0.988071	0.834332	1.17014
CKD	s_Streptococcus_suis	MR Egger	11	-0.187013	0.180629	0.327525	-0.541047	0.16702	0.829433	0.582139	1.18178
CKD	s_Streptococcus_suis	Weighted median	11	-0.0844941	0.0901926	0.348851	-0.261272	0.0922833	0.918977	0.770072	1.09668
CKD	s_Streptococcus_suis	Inverse variance weighted	11	-0.0801501	0.068688	0.243262	-0.214779	0.0544784	0.922978	0.80672	1.05599
CKD	s_Streptococcus_vestibularis	MR Egger	17	0.454726	0.181782	0.0244341	0.0984324	0.811019	1.57574	1.10344	2.2502
CKD	s_Streptococcus_vestibularis	Weighted median	17	0.0900937	0.0956585	0.346282	-0.097397	0.277584	1.09428	0.907196	1.31994
CKD	s_Streptococcus_vestibularis	Inverse variance weighted	17	0.0919952	0.0734293	0.210264	-0.0519262	0.235917	1.09636	0.949399	1.26607
CKD	s_Succinatimonas_hippei	MR Egger	11	-0.337184	0.227028	0.171649	-0.782158	0.10779	0.713777	0.457418	1.11381
CKD	s_Succinatimonas_hippei	Weighted median	11	-0.0936495	0.0825463	0.256581	-0.25544	0.0681412	0.910602	0.774575	1.07052
CKD	s_Succinatimonas_hippei	Inverse variance weighted	11	-0.0472047	0.0688134	0.492726	-0.182079	0.0876697	0.953892	0.833536	1.09163
CKD	s_Tannerella_forsythia	MR Egger	12	0.304785	0.202807	0.163786	-0.0927158	0.702287	1.35633	0.911453	2.01836
CKD	s_Tannerella_forsythia	Weighted median	12	0.0965687	0.103863	0.352488	-0.107002	0.300139	1.10139	0.898524	1.35005
CKD	s_Tannerella_forsythia	Inverse variance weighted	12	0.0988594	0.0769159	0.19869	-0.0518957	0.249614	1.10391	0.949428	1.28353
CKD	s_Treponema_denticola	MR Egger	14	0.138192	0.242719	0.579621	-0.337537	0.61392	1.1482	0.713526	1.84766
CKD	s_Treponema_denticola	Weighted median	14	0.0528933	0.144931	0.715145	-0.231172	0.336959	1.05432	0.793603	1.40068
CKD	s_Treponema_denticola	Inverse variance weighted	14	0.0398558	0.100015	0.690262	-0.156173	0.235884	1.04066	0.855411	1.26603
CKD	s_Treponema_vincentii	MR Egger	20	0.218769	0.317166	0.499141	-0.402876	0.840414	1.24454	0.668395	2.31733
CKD	s_Treponema_vincentii	Weighted median	20	0.0204215	0.147295	0.889732	-0.268276	0.309119	1.02063	0.764696	1.36222
CKD	s_Treponema_vincentii	Inverse variance weighted	20	0.0560879	0.133558	0.67452	-0.205685	0.317861	1.05769	0.814089	1.37418
CKD	s_Turicibacter_sanguinis	MR Egger	9	-0.0597638	0.213641	0.787763	-0.4785	0.358973	0.941987	0.619712	1.43186
CKD	s_Turicibacter_sanguinis	Weighted median	9	0.0335424	0.0879352	0.702874	-0.138811	0.205895	1.03411	0.870393	1.22862
CKD	s_Turicibacter_sanguinis	Inverse variance weighted	9	-0.00398647	0.062794	0.94938	-0.127063	0.11909	0.996021	0.880678	1.12647
CKD	s_unclassified_Alistipes_sp._HGB5	MR Egger	15	-0.11027	0.133215	0.422743	-0.371372	0.150832	0.895592	0.689787	1.1628
CKD	s_unclassified_Alistipes_sp._HGB5	Weighted median	15	0.0545712	0.0798603	0.494396	-0.101955	0.211097	1.05609	0.90307	1.23503
CKD	s_unclassified_Alistipes_sp._HGB5	Inverse variance weighted	15	0.015634	0.0562099	0.780908	-0.0945374	0.125805	1.01576	0.909794	1.13406
CKD	s_unclassified_Citrobacter_sp._30_2	MR Egger	17	-0.214484	0.157702	0.193903	-0.523579	0.0946119	0.806958	0.592396	1.09923
CKD	s_unclassified_Citrobacter_sp._30_2	Weighted median	17	-0.0118129	0.0646943	0.855115	-0.138614	0.114988	0.988257	0.870564	1.12186
CKD	s_unclassified_Citrobacter_sp._30_2	Inverse variance weighted	17	3.60615e-05	0.0565557	0.999491	-0.110813	0.110885	1.00004	0.895106	1.11727
CKD	s_unclassified_Clostridiales_bacterium_1_7_47FAA	MR Egger	16	0.763157	0.286771	0.0186171	0.201086	1.32523	2.14504	1.22273	3.76305
CKD	s_unclassified_Clostridiales_bacterium_1_7_47FAA	Weighted median	16	0.190939	0.149266	0.200831	-0.101622	0.483501	1.21039	0.903371	1.62174
CKD	s_unclassified_Clostridiales_bacterium_1_7_47FAA	Inverse variance weighted	16	0.161767	0.118091	0.170733	-0.0696908	0.393225	1.17559	0.932682	1.48175
CKD	s_unclassified_Clostridium_sp._D5	MR Egger	13	-0.204077	0.266906	0.460597	-0.727213	0.319059	0.8154	0.483254	1.37583
CKD	s_unclassified_Clostridium_sp._D5	Weighted median	13	0.026592	0.143775	0.853263	-0.255206	0.30839	1.02695	0.774757	1.36123
CKD	s_unclassified_Clostridium_sp._D5	Inverse variance weighted	13	-0.117659	0.111263	0.290292	-0.335735	0.100417	0.888999	0.714812	1.10563
CKD	s_unclassified_Clostridium_sp._HGF2	MR Egger	21	-0.093329	0.145081	0.527724	-0.377687	0.191029	0.910894	0.685445	1.21049
CKD	s_unclassified_Clostridium_sp._HGF2	Weighted median	21	-0.0854968	0.102006	0.401945	-0.285429	0.114435	0.918056	0.751692	1.12124
CKD	s_unclassified_Clostridium_sp._HGF2	Inverse variance weighted	21	-0.0363294	0.0713978	0.610871	-0.176269	0.10361	0.964323	0.838392	1.10917
CKD	s_unclassified_Clostridium_sp._L2-50	MR Egger	14	-0.246469	0.274746	0.387321	-0.784972	0.292034	0.781556	0.456132	1.33915
CKD	s_unclassified_Clostridium_sp._L2-50	Weighted median	14	0.0300141	0.133889	0.822623	-0.232408	0.292436	1.03047	0.792623	1.33969
CKD	s_unclassified_Clostridium_sp._L2-50	Inverse variance weighted	14	-0.0235949	0.0996471	0.812824	-0.218903	0.171713	0.976681	0.803399	1.18734
CKD	s_unclassified_Clostridium_sp._SY8519	MR Egger	16	0.0509203	0.221449	0.821463	-0.38312	0.484961	1.05224	0.681731	1.62411
CKD	s_unclassified_Clostridium_sp._SY8519	Weighted median	16	-0.0271198	0.105068	0.796318	-0.233054	0.178814	0.973245	0.792111	1.1958
CKD	s_unclassified_Clostridium_sp._SY8519	Inverse variance weighted	16	0.0157717	0.0838968	0.850885	-0.148666	0.180209	1.0159	0.861857	1.19747
CKD	s_unclassified_Coprobacillus_sp._29_1	MR Egger	15	0.0732324	0.181649	0.693388	-0.2828	0.429265	1.07598	0.753671	1.53613
CKD	s_unclassified_Coprobacillus_sp._29_1	Weighted median	15	0.0536424	0.123216	0.663306	-0.187861	0.295146	1.05511	0.82873	1.34332
CKD	s_unclassified_Coprobacillus_sp._29_1	Inverse variance weighted	15	0.0607083	0.0914317	0.506707	-0.118498	0.239914	1.06259	0.888254	1.27114
CKD	s_unclassified_Desulfovibrio_sp._3_1_syn3	MR Egger	10	-0.0134133	0.146991	0.929536	-0.301516	0.274689	0.986676	0.739696	1.31612
CKD	s_unclassified_Desulfovibrio_sp._3_1_syn3	Weighted median	10	0.0398465	0.0781131	0.609972	-0.113255	0.192948	1.04065	0.892923	1.21282
CKD	s_unclassified_Desulfovibrio_sp._3_1_syn3	Inverse variance weighted	10	0.0130868	0.0620653	0.833	-0.108561	0.134735	1.01317	0.897124	1.14423
CKD	s_unclassified_Eggerthella_sp._YY7918	MR Egger	12	-0.160447	0.33854	0.645722	-0.823986	0.503092	0.851763	0.43868	1.65383
CKD	s_unclassified_Eggerthella_sp._YY7918	Weighted median	12	0.0313975	0.0779222	0.686997	-0.12133	0.184125	1.0319	0.885742	1.20217
CKD	s_unclassified_Eggerthella_sp._YY7918	Inverse variance weighted	12	0.0321887	0.074889	0.667327	-0.114594	0.178971	1.03271	0.891728	1.19599
CKD	s_unclassified_Enterobacteriaceae_bacterium_9_2_54FAA	MR Egger	15	0.0879814	0.184186	0.640811	-0.273022	0.448985	1.09197	0.761076	1.56672
CKD	s_unclassified_Enterobacteriaceae_bacterium_9_2_54FAA	Weighted median	15	0.0591513	0.0707898	0.403386	-0.0795968	0.197899	1.06094	0.923489	1.21884
CKD	s_unclassified_Enterobacteriaceae_bacterium_9_2_54FAA	Inverse variance weighted	15	0.0274984	0.0543083	0.612619	-0.0789459	0.133943	1.02788	0.92409	1.14333
CKD	s_unclassified_Erysipelotrichaceae_bacterium_3_1_53	MR Egger	18	0.291077	0.415796	0.493952	-0.523884	1.10604	1.33787	0.592216	3.02236
CKD	s_unclassified_Erysipelotrichaceae_bacterium_3_1_53	Weighted median	18	-0.226494	0.192783	0.240048	-0.604349	0.151361	0.797324	0.54643	1.16342
CKD	s_unclassified_Erysipelotrichaceae_bacterium_3_1_53	Inverse variance weighted	18	-0.192609	0.136275	0.15754	-0.459708	0.0744888	0.824804	0.631468	1.07733
CKD	s_unclassified_Erysipelotrichaceae_bacterium_5_2_54FAA	MR Egger	18	-0.481611	0.308517	0.138072	-1.0863	0.123083	0.617787	0.337461	1.13098
CKD	s_unclassified_Erysipelotrichaceae_bacterium_5_2_54FAA	Weighted median	18	-0.0826696	0.151114	0.584333	-0.378853	0.213514	0.920655	0.684646	1.23802
CKD	s_unclassified_Erysipelotrichaceae_bacterium_5_2_54FAA	Inverse variance weighted	18	-0.0283578	0.110936	0.798242	-0.245793	0.189077	0.97204	0.782084	1.20813
CKD	s_unclassified_Lachnospiraceae_bacterium_1_4_56FAA	MR Egger	20	-0.0321541	0.290968	0.91323	-0.602452	0.538144	0.968357	0.547468	1.71282
CKD	s_unclassified_Lachnospiraceae_bacterium_1_4_56FAA	Weighted median	20	-0.117044	0.13849	0.398028	-0.388484	0.154395	0.889546	0.678084	1.16695
CKD	s_unclassified_Lachnospiraceae_bacterium_1_4_56FAA	Inverse variance weighted	20	-0.124046	0.10279	0.227511	-0.325514	0.0774217	0.883339	0.722156	1.0805
CKD	s_unclassified_Lachnospiraceae_bacterium_2_1_46FAA	MR Egger	32	-0.138114	0.131461	0.301828	-0.395777	0.119549	0.871	0.673157	1.12699
CKD	s_unclassified_Lachnospiraceae_bacterium_2_1_46FAA	Weighted median	32	0.0817369	0.0805167	0.310032	-0.0760758	0.23955	1.08517	0.926746	1.27068
CKD	s_unclassified_Lachnospiraceae_bacterium_2_1_46FAA	Inverse variance weighted	32	0.0601112	0.0591997	0.309917	-0.0559203	0.176143	1.06195	0.945615	1.19261
CKD	s_unclassified_Lachnospiraceae_bacterium_3_1_57FAA_CT1	MR Egger	19	0.250567	0.221428	0.273514	-0.183431	0.684566	1.28475	0.832409	1.98291
CKD	s_unclassified_Lachnospiraceae_bacterium_3_1_57FAA_CT1	Weighted median	19	0.0922938	0.130548	0.479584	-0.16358	0.348168	1.09669	0.849098	1.41647
CKD	s_unclassified_Lachnospiraceae_bacterium_3_1_57FAA_CT1	Inverse variance weighted	19	0.086462	0.0961248	0.368399	-0.101943	0.274867	1.09031	0.903081	1.31636
CKD	s_unclassified_Lachnospiraceae_bacterium_9_1_43BFAA	MR Egger	21	0.175514	0.171192	0.318123	-0.160022	0.51105	1.19186	0.852125	1.66704
CKD	s_unclassified_Lachnospiraceae_bacterium_9_1_43BFAA	Weighted median	21	0.00127274	0.0958647	0.989407	-0.186622	0.189167	1.00127	0.829757	1.20824
CKD	s_unclassified_Lachnospiraceae_bacterium_9_1_43BFAA	Inverse variance weighted	21	0.00675723	0.0696394	0.922701	-0.129736	0.14325	1.00678	0.878327	1.15402
CKD	s_unclassified_Megasphaera_sp._UPII_135-E	MR Egger	20	-0.0208901	0.247971	0.933792	-0.506912	0.465132	0.979327	0.602353	1.59222
CKD	s_unclassified_Megasphaera_sp._UPII_135-E	Weighted median	20	0.0449293	0.125351	0.720024	-0.200759	0.290618	1.04595	0.818109	1.33725
CKD	s_unclassified_Megasphaera_sp._UPII_135-E	Inverse variance weighted	20	0.0876527	0.0924386	0.343014	-0.0935269	0.268832	1.09161	0.910713	1.30844
CKD	s_unclassified_Oribacterium_sp._oral_taxon_078	MR Egger	8	0.0533523	0.186105	0.784	-0.311413	0.418118	1.0548	0.732411	1.5191
CKD	s_unclassified_Oribacterium_sp._oral_taxon_078	Weighted median	8	-0.0342018	0.08768	0.696481	-0.206055	0.137651	0.966376	0.813789	1.14757
CKD	s_unclassified_Oribacterium_sp._oral_taxon_078	Inverse variance weighted	8	-0.0432145	0.0678165	0.523978	-0.176135	0.089706	0.957706	0.838505	1.09385
CKD	s_unclassified_Oribacterium_sp._oral_taxon_108	MR Egger	10	-0.313004	0.295901	0.321039	-0.892971	0.266962	0.731247	0.409438	1.30599
CKD	s_unclassified_Oribacterium_sp._oral_taxon_108	Weighted median	10	-0.0449009	0.0826651	0.587015	-0.206925	0.117123	0.956092	0.813081	1.12426
CKD	s_unclassified_Oribacterium_sp._oral_taxon_108	Inverse variance weighted	10	-0.100181	0.0613346	0.102396	-0.220396	0.020035	0.904674	0.802201	1.02024
CKD	s_unclassified_Peptoniphilus_sp._oral_taxon_386	MR Egger	15	-0.184359	0.26021	0.491144	-0.69437	0.325652	0.831637	0.499389	1.38493
CKD	s_unclassified_Peptoniphilus_sp._oral_taxon_386	Weighted median	15	0.0785239	0.0712465	0.270399	-0.0611193	0.218167	1.08169	0.940711	1.24379
CKD	s_unclassified_Peptoniphilus_sp._oral_taxon_386	Inverse variance weighted	15	0.0443478	0.0574144	0.439868	-0.0681844	0.15688	1.04535	0.934088	1.16986
CKD	s_unclassified_Prevotella_sp._oral_taxon_472	MR Egger	6	-0.577944	0.337037	0.161534	-1.23854	0.0826485	0.561051	0.289808	1.08616
CKD	s_unclassified_Prevotella_sp._oral_taxon_472	Weighted median	6	0.0924184	0.101112	0.360705	-0.10576	0.290597	1.09682	0.89964	1.33723
CKD	s_unclassified_Prevotella_sp._oral_taxon_472	Inverse variance weighted	6	0.106184	0.10758	0.32363	-0.104673	0.317041	1.11203	0.900619	1.37306
CKD	s_unclassified_Ruminococcaceae_bacterium_D16	MR Egger	15	0.256605	0.396876	0.529166	-0.521271	1.03448	1.29253	0.593765	2.81364
CKD	s_unclassified_Ruminococcaceae_bacterium_D16	Weighted median	15	-0.292371	0.187396	0.118718	-0.659667	0.0749254	0.746492	0.517023	1.0778
CKD	s_unclassified_Ruminococcaceae_bacterium_D16	Inverse variance weighted	15	-0.127365	0.16557	0.441745	-0.451882	0.197153	0.880412	0.636429	1.21793
CKD	s_unclassified_Ruminococcus_sp._5_1_39BFAA	MR Egger	9	0.0574375	0.385539	0.885771	-0.698219	0.813094	1.05912	0.497471	2.25487
CKD	s_unclassified_Ruminococcus_sp._5_1_39BFAA	Weighted median	9	0.139943	0.174758	0.423259	-0.202583	0.482469	1.15021	0.816618	1.62007
CKD	s_unclassified_Ruminococcus_sp._5_1_39BFAA	Inverse variance weighted	9	-0.128712	0.135361	0.341665	-0.39402	0.136595	0.879227	0.674341	1.14636
CKD	s_unclassified_Streptococcus_oralis	MR Egger	8	0.0223887	0.183245	0.906746	-0.336771	0.381548	1.02264	0.714073	1.46455
CKD	s_unclassified_Streptococcus_oralis	Weighted median	8	-0.103475	0.0911412	0.256238	-0.282112	0.0751616	0.901698	0.754189	1.07806
CKD	s_unclassified_Streptococcus_oralis	Inverse variance weighted	8	-0.0437765	0.0705111	0.534702	-0.181978	0.0944253	0.957168	0.833619	1.09903
CKD	s_unclassified_Streptococcus_sp._C150	MR Egger	20	0.447136	0.182095	0.0244632	0.0902303	0.804042	1.56383	1.09443	2.23455
CKD	s_unclassified_Streptococcus_sp._C150	Weighted median	20	-0.0825347	0.096105	0.390452	-0.2709	0.105831	0.92078	0.762692	1.11163
CKD	s_unclassified_Streptococcus_sp._C150	Inverse variance weighted	20	-0.0176636	0.0694247	0.799165	-0.153736	0.118409	0.982492	0.857498	1.1257
CKD	s_unclassified_Streptococcus_sp._M143	MR Egger	8	0.24281	0.258691	0.38416	-0.264224	0.749845	1.27483	0.767802	2.11667
CKD	s_unclassified_Streptococcus_sp._M143	Weighted median	8	-0.0754081	0.0966964	0.435483	-0.264933	0.114117	0.927365	0.767257	1.12088
CKD	s_unclassified_Streptococcus_sp._M143	Inverse variance weighted	8	-0.0431012	0.0785848	0.583371	-0.197127	0.110925	0.957814	0.821086	1.11731
CKD	s_unclassified_Streptococcus_sp._oral_taxon_071	MR Egger	14	0.428968	0.233051	0.0905185	-0.0278109	0.885747	1.53567	0.972572	2.4248
CKD	s_unclassified_Streptococcus_sp._oral_taxon_071	Weighted median	14	-0.104592	0.127146	0.410729	-0.353799	0.144615	0.900692	0.702016	1.15559
CKD	s_unclassified_Streptococcus_sp._oral_taxon_071	Inverse variance weighted	14	-0.0484615	0.0926231	0.600827	-0.230003	0.13308	0.952694	0.794531	1.14234
CKD	s_unclassified_Veillonella_sp._oral_taxon_158	MR Egger	12	0.0379506	0.185814	0.842263	-0.326245	0.402146	1.03868	0.721628	1.49503
CKD	s_unclassified_Veillonella_sp._oral_taxon_158	Weighted median	12	-0.0501378	0.0986377	0.611241	-0.243468	0.143192	0.951098	0.783905	1.15395
CKD	s_unclassified_Veillonella_sp._oral_taxon_158	Inverse variance weighted	12	0.00119076	0.0699959	0.986427	-0.136001	0.138383	1.00119	0.872842	1.14841
CKD	s_Veillonella_atypica	MR Egger	14	-0.0412126	0.139156	0.77217	-0.313958	0.231533	0.959625	0.730549	1.26053
CKD	s_Veillonella_atypica	Weighted median	14	0.0382506	0.0788207	0.627473	-0.116238	0.192739	1.03899	0.890263	1.21257
CKD	s_Veillonella_atypica	Inverse variance weighted	14	0.0251572	0.0566856	0.657186	-0.0859466	0.136261	1.02548	0.917643	1.14598
CKD	s_Veillonella_dispar	MR Egger	16	-0.056659	0.127964	0.664695	-0.307469	0.194151	0.944916	0.735306	1.21428
CKD	s_Veillonella_dispar	Weighted median	16	-0.114532	0.0728241	0.115783	-0.257267	0.0282031	0.891783	0.773162	1.0286
CKD	s_Veillonella_dispar	Inverse variance weighted	16	-0.0789114	0.0546894	0.149048	-0.186103	0.0282798	0.924122	0.830188	1.02868
CKD	s_Veillonella_parvula	MR Egger	10	0.41022	0.183557	0.0558739	0.0504479	0.769993	1.50715	1.05174	2.15975
CKD	s_Veillonella_parvula	Weighted median	10	0.198497	0.101018	0.0494177	0.000502054	0.396492	1.21957	1.0005	1.4866
CKD	s_Veillonella_parvula	Inverse variance weighted	10	0.1133	0.0756592	0.134262	-0.034992	0.261592	1.11997	0.965613	1.299
CKD	s_Vibrio_cholerae	MR Egger	10	0.360106	0.251163	0.189547	-0.132173	0.852386	1.43348	0.876189	2.34524
CKD	s_Vibrio_cholerae	Weighted median	10	0.0661944	0.0777215	0.394388	-0.0861397	0.218529	1.06843	0.917466	1.24424
CKD	s_Vibrio_cholerae	Inverse variance weighted	10	0.0126249	0.0613889	0.837061	-0.107697	0.132947	1.0127	0.897899	1.14219
CKD	s_Vibrio_furnissii	MR Egger	6	1.06514	0.827477	0.267454	-0.556715	2.687	2.90125	0.573089	14.6875
CKD	s_Vibrio_furnissii	Weighted median	6	0.0201196	0.0956148	0.833337	-0.167285	0.207525	1.02032	0.845958	1.23063
CKD	s_Vibrio_furnissii	Inverse variance weighted	6	0.0390081	0.0802651	0.626974	-0.118312	0.196328	1.03978	0.888419	1.21693

## Sheet: Table S5
The MR Pleiotropy Residual Sum and Outlier (MR-PRESSO) results of all the gut microbiota on CKD
Exposure	MR Analysis	Causal Estimate	Stand Deviation	T-stat	P-value
s_Clostridiales_genomosp._BVAB3	Raw	0.100087	0.0389371	2.57048	0.0232728
s_Clostridiales_genomosp._BVAB3	Outlier-corrected
s_Eubacterium_siraeum	Raw	-0.050461	0.0532215	-0.948133	0.351792
s_Eubacterium_siraeum	Outlier-corrected
s_Coprococcus_catus	Raw	0.0522525	0.128308	0.407241	0.690457
s_Coprococcus_catus	Outlier-corrected
s_Citrobacter_rodentium	Raw	-0.0385642	0.0490306	-0.786534	0.445657
s_Citrobacter_rodentium	Outlier-corrected
s_Streptococcus_parasanguinis	Raw	-0.0305311	0.0632467	-0.48273	0.634802
s_Streptococcus_parasanguinis	Outlier-corrected
MF0055-arginine_degradation_V	Raw	-0.139505	0.178924	-0.779689	0.446294
MF0055-arginine_degradation_V	Outlier-corrected
s_Streptococcus_vestibularis	Raw	0.0919952	0.0734293	1.25284	0.228265
s_Streptococcus_vestibularis	Outlier-corrected
s_Prevotella_nigrescens	Raw	-0.0514974	0.055794	-0.922992	0.408247
s_Prevotella_nigrescens	Outlier-corrected
MF0068-glycolysis_(pay-off_phase)	Raw	-0.508273	0.717123	-0.708767	0.487548
MF0068-glycolysis_(pay-off_phase)	Outlier-corrected
s_Clostridium_kluyveri	Raw	-0.0201176	0.0991999	-0.202799	0.84919
s_Clostridium_kluyveri	Outlier-corrected
s_Prevotella_salivae	Raw	0.0146686	0.10561	0.138894	0.894955
s_Prevotella_salivae	Outlier-corrected
s_unclassified_Enterobacteriaceae_bacterium_9_2_54FAA	Raw	0.0274984	0.0361034	0.761658	0.458903
s_unclassified_Enterobacteriaceae_bacterium_9_2_54FAA	Outlier-corrected
g_Porphyromonas	Raw	-0.0458966	0.0569596	-0.805775	0.436049
g_Porphyromonas	Outlier-corrected
f_Porphyromonadaceae	Raw	0.227635	0.107856	2.11054	0.0476025
f_Porphyromonadaceae	Outlier-corrected
MF0097-homoacetogenesis	Raw	0.170801	0.170407	1.00231	0.337733
MF0097-homoacetogenesis	Outlier-corrected
s_Clostridium_perfringens	Raw	0.0350669	0.0659186	0.531973	0.603718
s_Clostridium_perfringens	Outlier-corrected
g_Mitsuokella	Raw	0.0758299	0.0378439	2.00376	0.057013
g_Mitsuokella	Outlier-corrected
s_Actinomyces_odontolyticus	Raw	0.0264185	0.0667972	0.395504	0.697119
s_Actinomyces_odontolyticus	Outlier-corrected
g_Cellulosilyticum	Raw	-0.0863005	0.0526456	-1.63927	0.125118
g_Cellulosilyticum	Outlier-corrected
s_Bifidobacterium_catenulatum-Bifidobacterium_pseudocatenulatum_complex	Raw	0.0981031	0.0434616	2.25724	0.0374418
s_Bifidobacterium_catenulatum-Bifidobacterium_pseudocatenulatum_complex	Outlier-corrected
s_Prevotella_bryantii	Raw	0.180724	0.104575	1.72817	0.127589
s_Prevotella_bryantii	Outlier-corrected	0.274851	0.0684946	4.01275	0.00701646
g_Citrobacter	Raw	-0.090232	0.0455903	-1.97919	0.0693738
g_Citrobacter	Outlier-corrected
s_Bifidobacterium_dentium	Raw	0.0376132	0.0732924	0.513194	0.623611
s_Bifidobacterium_dentium	Outlier-corrected
g_Aggregatibacter	Raw	0.00385807	0.0541825	0.0712051	0.944513
g_Aggregatibacter	Outlier-corrected
g_Roseburia	Raw	-0.0187848	0.0865357	-0.217075	0.832123
g_Roseburia	Outlier-corrected
MF0093-propionate_production_I	Raw	-0.0176189	0.101781	-0.173106	0.866022
MF0093-propionate_production_I	Outlier-corrected
s_unclassified_Ruminococcaceae_bacterium_D16	Raw	-0.127365	0.16557	-0.76925	0.454528
s_unclassified_Ruminococcaceae_bacterium_D16	Outlier-corrected
s_unclassified_Alistipes_sp._HGB5	Raw	0.015634	0.050613	0.308892	0.761952
s_unclassified_Alistipes_sp._HGB5	Outlier-corrected
s_Blautia_hydrogenotrophica	Raw	0.0509184	0.141304	0.360347	0.7269
s_Blautia_hydrogenotrophica	Outlier-corrected
s_Prevotella_copri	Raw	-0.0222082	0.0539789	-0.411424	0.690386
s_Prevotella_copri	Outlier-corrected	0.0183364	0.0443798	0.41317	0.690335
MF0031-glutamate_degradation_II	Raw	0.250718	0.107159	2.33968	0.0279505
MF0031-glutamate_degradation_II	Outlier-corrected
MF0016-fucose_degradation	Raw	-0.294794	0.280747	-1.05004	0.31149
MF0016-fucose_degradation	Outlier-corrected
s_Prevotella_oris	Raw	0.00845298	0.124279	0.0680161	0.94726
s_Prevotella_oris	Outlier-corrected
MF0100-methanogenesis_from_carbon_dioxide	Raw	-0.0894952	0.0507896	-1.76208	0.0933345
MF0100-methanogenesis_from_carbon_dioxide	Outlier-corrected
s_Clostridium_methylpentosum	Raw	-0.0670839	0.0937433	-0.715613	0.487922
s_Clostridium_methylpentosum	Outlier-corrected
f_Streptococcaceae	Raw	0.0650246	0.0719629	0.903586	0.37815
f_Streptococcaceae	Outlier-corrected
s_Turicibacter_sanguinis	Raw	-0.00398647	0.0611137	-0.0652304	0.949591
s_Turicibacter_sanguinis	Outlier-corrected
MF0039-methionine_degradation_II	Raw	0.0552876	0.0939564	0.588439	0.567148
MF0039-methionine_degradation_II	Outlier-corrected
MF0084-succinate_conversion_to_propionate	Raw	0.0096953	0.0498965	0.194308	0.847895
MF0084-succinate_conversion_to_propionate	Outlier-corrected
s_Peptoniphilus_lacrimalis	Raw	-0.00775411	0.0379081	-0.20455	0.840219
s_Peptoniphilus_lacrimalis	Outlier-corrected
MF0094-propionate_production_II	Raw	0.192775	0.114233	1.68755	0.122389
MF0094-propionate_production_II	Outlier-corrected
MF0027-tyrosine_degradation_II	Raw	0.00169974	0.0938609	0.0181091	0.985827
MF0027-tyrosine_degradation_II	Outlier-corrected
s_Bifidobacterium_breve	Raw	0.0458943	0.048645	0.943454	0.356177
s_Bifidobacterium_breve	Outlier-corrected
g_Salmonella	Raw	-0.0918338	0.106019	-0.866199	0.415081
g_Salmonella	Outlier-corrected
s_Ruminococcus_champanellensis	Raw	-0.0213379	0.0554635	-0.384719	0.706666
s_Ruminococcus_champanellensis	Outlier-corrected
s_unclassified_Streptococcus_sp._oral_taxon_071	Raw	-0.0484615	0.0890121	-0.544437	0.595356
s_unclassified_Streptococcus_sp._oral_taxon_071	Outlier-corrected
s_Eubacterium_dolichum	Raw	0.046388	0.0766212	0.605419	0.551709
s_Eubacterium_dolichum	Outlier-corrected
s_unclassified_Lachnospiraceae_bacterium_9_1_43BFAA	Raw	0.00675723	0.0547636	0.123389	0.903031
s_unclassified_Lachnospiraceae_bacterium_9_1_43BFAA	Outlier-corrected
s_Bifidobacterium_bifidum	Raw	-0.030702	0.044924	-0.683421	0.504762
s_Bifidobacterium_bifidum	Outlier-corrected
g_Paraprevotella	Raw	-0.0743604	0.0694526	-1.07066	0.293151
g_Paraprevotella	Outlier-corrected
MF0030-glutamate_degradation_I	Raw	0.217692	0.218631	0.995704	0.345409
MF0030-glutamate_degradation_I	Outlier-corrected
MF0028-aspartate_degradation_I	Raw	0.467004	0.44163	1.05746	0.30003
MF0028-aspartate_degradation_I	Outlier-corrected
g_Shuttleworthia	Raw	-0.0449399	0.0581826	-0.772394	0.451141
g_Shuttleworthia	Outlier-corrected
MF0092-lactate_production	Raw	0.0810414	0.135363	0.598695	0.555227
MF0092-lactate_production	Outlier-corrected
g_Finegoldia	Raw	0.0235557	0.064977	0.362524	0.722018
g_Finegoldia	Outlier-corrected	0.0584423	0.0574564	1.01716	0.326335
g_Mobiluncus	Raw	-0.0609493	0.0717513	-0.849453	0.406206
g_Mobiluncus	Outlier-corrected
s_Prevotella_pallens	Raw	0.00562441	0.0456566	0.123189	0.903996
s_Prevotella_pallens	Outlier-corrected
s_Eubacterium_limosum	Raw	0.0966726	0.103508	0.933965	0.367346
s_Eubacterium_limosum	Outlier-corrected
s_Bacteroides_dorei	Raw	0.173286	0.0902494	1.92007	0.0811427
s_Bacteroides_dorei	Outlier-corrected
o_Caulobacterales	Raw	-0.0160873	0.0489457	-0.328677	0.749179
o_Caulobacterales	Outlier-corrected
g_Methylobacillus	Raw	-0.0286305	0.0605803	-0.472605	0.64912
g_Methylobacillus	Outlier-corrected
o_Pasteurellales	Raw	0.0585426	0.0492463	1.18877	0.261993
o_Pasteurellales	Outlier-corrected
s_Mitsuokella_multacida	Raw	0.0516099	0.0430753	1.19813	0.247303
s_Mitsuokella_multacida	Outlier-corrected
s_Pseudomonas_stutzeri	Raw	0.044995	0.0518049	0.868547	0.407659
s_Pseudomonas_stutzeri	Outlier-corrected
s_Bacteroides_fragilis	Raw	-0.0198694	0.0710757	-0.279552	0.784581
s_Bacteroides_fragilis	Outlier-corrected
g_Coprobacillus	Raw	0.00642366	0.106676	0.0602168	0.952685
g_Coprobacillus	Outlier-corrected
p_Fibrobacteres	Raw	-0.0399505	0.0556406	-0.71801	0.490968
p_Fibrobacteres	Outlier-corrected
o_Bacillales	Raw	-0.0619199	0.0971989	-0.637043	0.533107
o_Bacillales	Outlier-corrected
s_Providencia_rettgeri	Raw	-0.0329241	0.0801769	-0.410643	0.690939
s_Providencia_rettgeri	Outlier-corrected
g_Oribacterium	Raw	0.0975887	0.108324	0.900895	0.381005
g_Oribacterium	Outlier-corrected
g_Ornithinibacillus	Raw	0.0595777	0.0571602	1.04229	0.324464
g_Ornithinibacillus	Outlier-corrected
f_Neisseriaceae	Raw	-0.00397236	0.0699714	-0.0567712	0.955846
f_Neisseriaceae	Outlier-corrected
s_Lactobacillus_reuteri	Raw	0.0357265	0.124554	0.286835	0.783886
s_Lactobacillus_reuteri	Outlier-corrected	0.114996	0.103646	1.10951	0.317701
f_Peptococcaceae	Raw	-0.0378423	0.0472386	-0.801088	0.438655
f_Peptococcaceae	Outlier-corrected
s_Prevotella_denticola	Raw	-0.044196	0.0317602	-1.39155	0.189315
s_Prevotella_denticola	Outlier-corrected
g_Fusobacterium	Raw	-0.0600482	0.081383	-0.737848	0.481687
g_Fusobacterium	Outlier-corrected	0.0476202	0.0472974	1.00683	0.352882
s_Clostridium_leptum	Raw	-0.0457751	0.0463376	-0.98786	0.349033
s_Clostridium_leptum	Outlier-corrected
g_Anaerococcus	Raw	0.0929621	0.0721778	1.28796	0.212464
g_Anaerococcus	Outlier-corrected
g_Gemella	Raw	-0.00783635	0.100628	-0.0778747	0.939211
g_Gemella	Outlier-corrected
MF0045-cysteine_degradation_II	Raw	0.229095	0.515578	0.444345	0.661564
MF0045-cysteine_degradation_II	Outlier-corrected
MF0012-trehalose_degradation	Raw	0.0594576	0.137256	0.433189	0.669514
MF0012-trehalose_degradation	Outlier-corrected	0.137293	0.123357	1.11297	0.279604
g_Paenibacillus	Raw	-0.0471306	0.0541836	-0.869832	0.402974
g_Paenibacillus	Outlier-corrected
s_unclassified_Lachnospiraceae_bacterium_1_4_56FAA	Raw	-0.124046	0.0661942	-1.87397	0.0763969
s_unclassified_Lachnospiraceae_bacterium_1_4_56FAA	Outlier-corrected
s_Fusobacterium_varium	Raw	-0.0806639	0.0474934	-1.69842	0.115183
s_Fusobacterium_varium	Outlier-corrected
s_Streptococcus_infantarius	Raw	0.0301971	0.12323	0.245046	0.814587
s_Streptococcus_infantarius	Outlier-corrected
s_Phascolarctobacterium_succinatutens	Raw	0.0135684	0.055076	0.246358	0.808047
s_Phascolarctobacterium_succinatutens	Outlier-corrected
s_Porphyromonas_gingivalis	Raw	0.165181	0.0827971	1.99501	0.102591
s_Porphyromonas_gingivalis	Outlier-corrected
s_Collinsella_stercoris	Raw	0.0119947	0.0502479	0.238711	0.814788
s_Collinsella_stercoris	Outlier-corrected
MF0078-lactaldehyde_degradation	Raw	0.145119	0.210469	0.689503	0.49712
MF0078-lactaldehyde_degradation	Outlier-corrected
s_Aggregatibacter_aphrophilus	Raw	-0.00601627	0.0650653	-0.0924651	0.927991
s_Aggregatibacter_aphrophilus	Outlier-corrected
MF0036-isoleucine_degradation	Raw	0.174023	0.243886	0.713544	0.484659
MF0036-isoleucine_degradation	Outlier-corrected
s_unclassified_Desulfovibrio_sp._3_1_syn3	Raw	0.0130868	0.0500436	0.261508	0.799587
s_unclassified_Desulfovibrio_sp._3_1_syn3	Outlier-corrected
o_Clostridiales	Raw	0.0996376	0.137477	0.724759	0.477431
o_Clostridiales	Outlier-corrected
s_Peptostreptococcus_stomatis	Raw	0.137551	0.0529116	2.59964	0.020992
s_Peptostreptococcus_stomatis	Outlier-corrected
MF0001-arabinoxylan_degradation	Raw	-0.0758953	0.310543	-0.244395	0.809689
MF0001-arabinoxylan_degradation	Outlier-corrected
s_butyrate-producing_bacterium	Raw	-0.0712611	0.0596034	-1.19559	0.259439
s_butyrate-producing_bacterium	Outlier-corrected
s_Porphyromonas_asaccharolytica	Raw	-0.0744694	0.0766761	-0.971221	0.35231
s_Porphyromonas_asaccharolytica	Outlier-corrected
g_Dorea	Raw	0.274997	0.135878	2.02386	0.0600161
g_Dorea	Outlier-corrected
p_Cyanobacteria	Raw	-0.100679	0.0724045	-1.39051	0.213759
p_Cyanobacteria	Outlier-corrected
g_Parasutterella	Raw	0.0139909	0.0381894	0.366356	0.718619
g_Parasutterella	Outlier-corrected
MF0034-alanine_degradation_II	Raw	-0.214585	0.209775	-1.02293	0.328312
MF0034-alanine_degradation_II	Outlier-corrected
s_Bifidobacterium_angulatum	Raw	-0.0191602	0.0606863	-0.315725	0.758121
s_Bifidobacterium_angulatum	Outlier-corrected
MF0047-glutamine_degradation_II	Raw	-1.06268	0.518319	-2.05024	0.0628456
MF0047-glutamine_degradation_II	Outlier-corrected
g_Ruminococcus	Raw	0.177302	0.145971	1.21464	0.249934
g_Ruminococcus	Outlier-corrected
g_Lactococcus	Raw	0.0526452	0.0723388	0.727758	0.487512
g_Lactococcus	Outlier-corrected
f_Rhodocyclaceae	Raw	-0.0530702	0.0987137	-0.537617	0.610186
f_Rhodocyclaceae	Outlier-corrected
MF0021-xylose_degradation	Raw	-0.172516	0.456936	-0.377549	0.711427
MF0021-xylose_degradation	Outlier-corrected
s_Bacteroides_intestinalis	Raw	-0.0820295	0.0676184	-1.21312	0.245154
s_Bacteroides_intestinalis	Outlier-corrected
s_Bacteroides_coprophilus	Raw	-0.156895	0.0659448	-2.37919	0.0286219
s_Bacteroides_coprophilus	Outlier-corrected
g_Alistipes	Raw	0.182682	0.0672009	2.71844	0.0216181
g_Alistipes	Outlier-corrected
MF0040-proline_degradation	Raw	0.143629	0.0959176	1.49742	0.148494
MF0040-proline_degradation	Outlier-corrected
s_unclassified_Eggerthella_sp._YY7918	Raw	0.0321887	0.074889	0.429819	0.675626
s_unclassified_Eggerthella_sp._YY7918	Outlier-corrected	0.0882816	0.0641602	1.37596	0.198866
s_Bacteroides_uniformis	Raw	-0.0157818	0.0817227	-0.193114	0.84946
s_Bacteroides_uniformis	Outlier-corrected
s_Neisseria_mucosa	Raw	0.0938865	0.0870577	1.07844	0.303918
s_Neisseria_mucosa	Outlier-corrected	0.153304	0.0630317	2.43217	0.0353187
f_Pseudomonadaceae	Raw	-0.0824246	0.102288	-0.805807	0.446859
f_Pseudomonadaceae	Outlier-corrected
MF0085-urea_degradation	Raw	-0.0885753	0.10697	-0.828035	0.418494
MF0085-urea_degradation	Outlier-corrected
g_Sutterella	Raw	-0.0111459	0.0381444	-0.292202	0.773299
g_Sutterella	Outlier-corrected
s_Collinsella_aerofaciens	Raw	-0.0597763	0.0325161	-1.83836	0.0816959
s_Collinsella_aerofaciens	Outlier-corrected
c_Bacilli	Raw	0.0590246	0.0830645	0.710587	0.488243
c_Bacilli	Outlier-corrected
s_Clostridium_ramosum	Raw	-0.107425	0.0655083	-1.63986	0.118392
s_Clostridium_ramosum	Outlier-corrected
s_Enterobacter_aerogenes	Raw	0.0179142	0.061759	0.290066	0.778338
s_Enterobacter_aerogenes	Outlier-corrected
MF0086-acetyl-CoA_to_acetate	Raw	-1.5679	1.07035	-1.46486	0.170949
MF0086-acetyl-CoA_to_acetate	Outlier-corrected
c_Negativicutes	Raw	-0.097233	0.0838581	-1.15949	0.268806
c_Negativicutes	Outlier-corrected
MF0103-mucin_degradation	Raw	0.153803	0.247881	0.620474	0.541953
MF0103-mucin_degradation	Outlier-corrected
MF0082-putrescine_degradation	Raw	-0.063081	0.124815	-0.505398	0.623253
MF0082-putrescine_degradation	Outlier-corrected
MF0071-pentose_phosphate_pathway_(non-oxidative_branch)	Raw	-0.45586	1.06471	-0.428155	0.674246
MF0071-pentose_phosphate_pathway_(non-oxidative_branch)	Outlier-corrected
MF0087-acetyl-CoA_to_crotonyl-CoA	Raw	0.0829829	0.20623	0.40238	0.692729
MF0087-acetyl-CoA_to_crotonyl-CoA	Outlier-corrected
s_Lactobacillus_delbrueckii	Raw	0.10807	0.072342	1.49387	0.166076
s_Lactobacillus_delbrueckii	Outlier-corrected
s_Lactobacillus_ruminis	Raw	0.134765	0.0846352	1.5923	0.126999
s_Lactobacillus_ruminis	Outlier-corrected
s_Porphyromonas_endodontalis	Raw	0.0719208	0.108135	0.665101	0.527283
s_Porphyromonas_endodontalis	Outlier-corrected	0.00258211	0.0959234	0.0269185	0.979398
s_Ruminococcus_lactaris	Raw	-0.0643355	0.0933149	-0.689445	0.499336
s_Ruminococcus_lactaris	Outlier-corrected
s_Oscillibacter_valericigenes	Raw	-0.087663	0.083685	-1.04753	0.315494
s_Oscillibacter_valericigenes	Outlier-corrected	-0.13983	0.0670672	-2.08492	0.0611754
s_Vibrio_furnissii	Raw	0.0390081	0.0535057	0.729045	0.498676
s_Vibrio_furnissii	Outlier-corrected
s_Mobiluncus_curtisii	Raw	-0.13073	0.0631673	-2.06958	0.0531577
s_Mobiluncus_curtisii	Outlier-corrected
s_Prevotella_veroralis	Raw	0.0509953	0.0595881	0.855796	0.417004
s_Prevotella_veroralis	Outlier-corrected
s_unclassified_Streptococcus_oralis	Raw	-0.0437765	0.0671942	-0.651492	0.535524
s_unclassified_Streptococcus_oralis	Outlier-corrected
s_Streptococcus_mitis	Raw	0.055529	0.0944349	0.588014	0.564253
s_Streptococcus_mitis	Outlier-corrected
MF0029-aspartate_degradation_II	Raw	0.120951	0.298283	0.405492	0.689895
MF0029-aspartate_degradation_II	Outlier-corrected
s_Peptoniphilus_duerdenii	Raw	0.130481	0.0542259	2.40625	0.0427579
s_Peptoniphilus_duerdenii	Outlier-corrected
f_Aerococcaceae	Raw	-0.0515499	0.102483	-0.503011	0.622777
f_Aerococcaceae	Outlier-corrected
g_Bacteroides	Raw	-0.132815	0.134417	-0.988083	0.335529
g_Bacteroides	Outlier-corrected
s_Enterococcus_faecalis	Raw	-0.132081	0.0758232	-1.74196	0.0976815
s_Enterococcus_faecalis	Outlier-corrected
g_Eremococcus	Raw	0.0888256	0.0636588	1.39534	0.196383
g_Eremococcus	Outlier-corrected
MF0020-ribose_degradation	Raw	0.0521895	0.200661	0.260088	0.797748
MF0020-ribose_degradation	Outlier-corrected
MF0008-maltose_degradation	Raw	-0.730944	0.308891	-2.36635	0.0281708
MF0008-maltose_degradation	Outlier-corrected
s_Shewanella_putrefaciens	Raw	0.0046699	0.065535	0.0712582	0.944366
s_Shewanella_putrefaciens	Outlier-corrected
f_Bacillaceae	Raw	0.0191461	0.0708019	0.270419	0.789478
f_Bacillaceae	Outlier-corrected
s_Filifactor_alocis	Raw	-0.0297553	0.0807953	-0.36828	0.722219
s_Filifactor_alocis	Outlier-corrected
MF0032-glutamate_degradation_III	Raw	-0.00127982	0.0511074	-0.0250418	0.980283
MF0032-glutamate_degradation_III	Outlier-corrected
g_Rahnella	Raw	-0.0225068	0.0398447	-0.564862	0.581784
g_Rahnella	Outlier-corrected
s_unclassified_Megasphaera_sp._UPII_135-E	Raw	0.0876527	0.072126	1.21527	0.239149
s_unclassified_Megasphaera_sp._UPII_135-E	Outlier-corrected
s_Prevotella_bivia	Raw	-0.0543919	0.0646259	-0.841642	0.416446
s_Prevotella_bivia	Outlier-corrected
MF0091-ethanol_production_II	Raw	-0.14781	0.206037	-0.717396	0.481857
MF0091-ethanol_production_II	Outlier-corrected
s_Acidaminococcus_fermentans	Raw	-0.0203591	0.0706403	-0.288207	0.776672
s_Acidaminococcus_fermentans	Outlier-corrected
s_Eubacterium_hallii	Raw	-0.108613	0.0619785	-1.75243	0.101561
s_Eubacterium_hallii	Outlier-corrected
p_Proteobacteria	Raw	-0.0286517	0.0800797	-0.35779	0.723628
p_Proteobacteria	Outlier-corrected
s_unclassified_Streptococcus_sp._M143	Raw	-0.0431012	0.0785848	-0.548467	0.600418
s_unclassified_Streptococcus_sp._M143	Outlier-corrected
g_Turicibacter	Raw	0.00791674	0.0619994	0.127691	0.900698
g_Turicibacter	Outlier-corrected
s_Streptococcus_sanguinis	Raw	-0.012001	0.0695492	-0.172555	0.865659
s_Streptococcus_sanguinis	Outlier-corrected
s_Ruminococcus_bromii	Raw	0.0655862	0.0851772	0.769997	0.45752
s_Ruminococcus_bromii	Outlier-corrected
s_Bacteroides_helcogenes	Raw	-0.00152935	0.0763598	-0.0200282	0.984268
s_Bacteroides_helcogenes	Outlier-corrected
g_Thauera	Raw	0.0306053	0.0474823	0.644563	0.53975
g_Thauera	Outlier-corrected
s_Citrobacter_youngae	Raw	0.017815	0.0364436	0.488839	0.632525
s_Citrobacter_youngae	Outlier-corrected
MF0015-fructose_degradation	Raw	-0.0526566	0.305981	-0.172091	0.867174
MF0015-fructose_degradation	Outlier-corrected
s_Bifidobacterium_adolescentis	Raw	0.0371971	0.040752	0.912768	0.391717
s_Bifidobacterium_adolescentis	Outlier-corrected
g_Pantoea	Raw	-0.0140735	0.0769785	-0.182823	0.858989
g_Pantoea	Outlier-corrected
s_Enterococcus_faecium	Raw	-0.138248	0.110173	-1.25483	0.223326
s_Enterococcus_faecium	Outlier-corrected
s_Escherichia_coli	Raw	0.0203808	0.0591019	0.344842	0.735339
s_Escherichia_coli	Outlier-corrected
MF0067-glycolysis_(preparatory_phase)	Raw	0.26442	0.643353	0.411003	0.684875
MF0067-glycolysis_(preparatory_phase)	Outlier-corrected
g_Edwardsiella	Raw	-0.0410478	0.0680311	-0.603368	0.572587
g_Edwardsiella	Outlier-corrected
s_unclassified_Citrobacter_sp._30_2	Raw	3.60615e-05	0.0565557	0.000637628	0.999499
s_unclassified_Citrobacter_sp._30_2	Outlier-corrected
s_Akkermansia_muciniphila	Raw	0.00819354	0.0339777	0.241144	0.812506
s_Akkermansia_muciniphila	Outlier-corrected
s_Neisseria_flavescens	Raw	-0.0487862	0.0537425	-0.907776	0.38535
s_Neisseria_flavescens	Outlier-corrected
g_Histophilus	Raw	0.0450845	0.155489	0.289953	0.783492
g_Histophilus	Outlier-corrected	0.064252	0.143863	0.446619	0.685422
s_Eubacterium_rectale	Raw	-0.04904	0.0749295	-0.654482	0.523409
s_Eubacterium_rectale	Outlier-corrected
s_Parasutterella_excrementihominis	Raw	0.00857486	0.0416837	0.205713	0.839459
s_Parasutterella_excrementihominis	Outlier-corrected
g_Tannerella	Raw	0.0200292	0.0659701	0.303611	0.764724
g_Tannerella	Outlier-corrected
s_Parabacteroides_merdae	Raw	-0.00438668	0.0433931	-0.101092	0.920595
s_Parabacteroides_merdae	Outlier-corrected
s_unclassified_Clostridium_sp._D5	Raw	-0.117659	0.083776	-1.40445	0.185537
s_unclassified_Clostridium_sp._D5	Outlier-corrected
MF0058-lysine_degradation_II	Raw	-0.182353	0.20444	-0.891964	0.384864
MF0058-lysine_degradation_II	Outlier-corrected
g_Oxalobacter	Raw	-0.00205575	0.0519059	-0.0396054	0.96893
g_Oxalobacter	Outlier-corrected
MF0088-butyrate_production_I	Raw	-0.110102	0.26106	-0.421748	0.676675
MF0088-butyrate_production_I	Outlier-corrected	0.0201892	0.231916	0.0870538	0.931322
MF0102-sulfate_reduction_(dissimilatory)	Raw	-0.248075	0.117215	-2.1164	0.0458583
MF0102-sulfate_reduction_(dissimilatory)	Outlier-corrected
MF0014-arabinose_degradation	Raw	-0.0970872	0.329319	-0.294811	0.772464
MF0014-arabinose_degradation	Outlier-corrected
g_Providencia	Raw	0.0115515	0.0755542	0.15289	0.881526
g_Providencia	Outlier-corrected
MF0046-glutamine_degradation_I	Raw	0.0914189	0.147891	0.618152	0.543451
MF0046-glutamine_degradation_I	Outlier-corrected
g_Filifactor	Raw	-0.0239278	0.0462085	-0.517823	0.62667
g_Filifactor	Outlier-corrected
g_Lawsonia	Raw	-0.0275928	0.0444747	-0.620415	0.552244
g_Lawsonia	Outlier-corrected
f_Sutterellaceae	Raw	0.0700075	0.0358689	1.95176	0.0651115
f_Sutterellaceae	Outlier-corrected
g_Thermosinus	Raw	0.0045973	0.0809409	0.0567983	0.955825
g_Thermosinus	Outlier-corrected	-0.0654579	0.045146	-1.44991	0.181019
s_unclassified_Peptoniphilus_sp._oral_taxon_386	Raw	0.0443478	0.0574144	0.772416	0.452711
s_unclassified_Peptoniphilus_sp._oral_taxon_386	Outlier-corrected
s_Actinomyces_viscosus	Raw	0.10884	0.0871679	1.24862	0.228726
s_Actinomyces_viscosus	Outlier-corrected
g_Dickeya	Raw	0.200776	0.0644238	3.11649	0.052615
g_Dickeya	Outlier-corrected
s_Eubacterium_saburreum	Raw	0.0134172	0.0724585	0.185171	0.854872
s_Eubacterium_saburreum	Outlier-corrected
MF0101-nitrate_reduction_(dissimilatory)	Raw	0.258676	0.110683	2.33708	0.041546
MF0101-nitrate_reduction_(dissimilatory)	Outlier-corrected
s_Streptococcus_oralis	Raw	0.0162073	0.0453537	0.357354	0.731358
s_Streptococcus_oralis	Outlier-corrected
s_Veillonella_atypica	Raw	0.0251572	0.051303	0.490365	0.632048
s_Veillonella_atypica	Outlier-corrected
s_Blautia_hansenii	Raw	0.0159468	0.134134	0.118887	0.906613
s_Blautia_hansenii	Outlier-corrected
f_Acidaminococcaceae	Raw	-0.0387027	0.0526511	-0.735079	0.470824
f_Acidaminococcaceae	Outlier-corrected
s_Clostridium_saccharolyticum	Raw	-0.209206	0.113793	-1.83847	0.0846301
s_Clostridium_saccharolyticum	Outlier-corrected
s_Lachnospiraceae_oral_taxon_107	Raw	-0.134913	0.109167	-1.23584	0.236853
s_Lachnospiraceae_oral_taxon_107	Outlier-corrected
s_Streptococcus_mutans	Raw	-0.134691	0.13187	-1.02139	0.327219
s_Streptococcus_mutans	Outlier-corrected	-0.203862	0.122641	-1.66226	0.124661
s_Fusobacterium_gonidiaformans	Raw	-0.0911117	0.0589101	-1.54662	0.144256
s_Fusobacterium_gonidiaformans	Outlier-corrected
s_Oribacterium_sinus	Raw	0.187897	0.151148	1.24313	0.235774
s_Oribacterium_sinus	Outlier-corrected
f_Veillonellaceae	Raw	0.0773938	0.0536228	1.4433	0.163025
f_Veillonellaceae	Outlier-corrected
s_Treponema_denticola	Raw	0.0398558	0.0990864	0.402233	0.694048
s_Treponema_denticola	Outlier-corrected
o_Chromatiales	Raw	0.0690605	0.0520266	1.32741	0.207214
o_Chromatiales	Outlier-corrected
s_Acidaminococcus_intestini	Raw	0.0105243	0.0720721	0.146024	0.888019
s_Acidaminococcus_intestini	Outlier-corrected
p_Lentisphaerae	Raw	-0.00881464	0.0320137	-0.27534	0.786812
p_Lentisphaerae	Outlier-corrected
s_unclassified_Clostridium_sp._SY8519	Raw	0.0157717	0.0838968	0.187989	0.853405
s_unclassified_Clostridium_sp._SY8519	Outlier-corrected
s_Eubacterium_cylindroides	Raw	-0.0255797	0.10159	-0.251794	0.803904
s_Eubacterium_cylindroides	Outlier-corrected
s_Bacteroides_thetaiotaomicron	Raw	-0.0148692	0.0800119	-0.185838	0.85465
s_Bacteroides_thetaiotaomicron	Outlier-corrected
s_Marvinbryantia_formatexigens	Raw	0.099295	0.104925	0.946338	0.362643
s_Marvinbryantia_formatexigens	Outlier-corrected
s_Bacteroides_coprocola	Raw	-0.018158	0.037898	-0.479127	0.638758
s_Bacteroides_coprocola	Outlier-corrected
s_unclassified_Ruminococcus_sp._5_1_39BFAA	Raw	-0.128712	0.135361	-0.950881	0.369504
s_unclassified_Ruminococcus_sp._5_1_39BFAA	Outlier-corrected
p_Tenericutes	Raw	-0.0474441	0.0409209	-1.15941	0.265682
p_Tenericutes	Outlier-corrected
s_Bifidobacterium_longum	Raw	0.205677	0.0943916	2.17897	0.0572702
s_Bifidobacterium_longum	Outlier-corrected
s_Neisseria_meningitidis	Raw	0.0760881	0.045048	1.68904	0.16648
s_Neisseria_meningitidis	Outlier-corrected
g_Alkaliphilus	Raw	0.0229847	0.0511846	0.449055	0.661394
g_Alkaliphilus	Outlier-corrected
s_unclassified_Prevotella_sp._oral_taxon_472	Raw	0.106184	0.10758	0.987025	0.368955
s_unclassified_Prevotella_sp._oral_taxon_472	Outlier-corrected
g_Escherichia	Raw	0.0207737	0.0593588	0.349968	0.731572
g_Escherichia	Outlier-corrected
s_Fusobacterium_nucleatum	Raw	0.0457921	0.0476945	0.960112	0.365114
s_Fusobacterium_nucleatum	Outlier-corrected
f_Staphylococcaceae	Raw	0.0404741	0.0769628	0.525892	0.605756
f_Staphylococcaceae	Outlier-corrected
g_Anaerofustis	Raw	0.029421	0.124961	0.235442	0.817534
g_Anaerofustis	Outlier-corrected
s_Streptococcus_pseudopneumoniae	Raw	0.0895717	0.0513644	1.74385	0.131807
s_Streptococcus_pseudopneumoniae	Outlier-corrected
s_Dorea_formicigenerans	Raw	-0.0921804	0.111101	-0.829702	0.416501
s_Dorea_formicigenerans	Outlier-corrected
g_Helicobacter	Raw	0.0436345	0.103359	0.422165	0.687613
g_Helicobacter	Outlier-corrected
g_Actinobacillus	Raw	0.0676208	0.0780526	0.866349	0.419589
g_Actinobacillus	Outlier-corrected
o_Thermoanaerobacterales	Raw	-0.0217164	0.0711332	-0.305292	0.766404
o_Thermoanaerobacterales	Outlier-corrected
s_Methylobacillus_flagellatus	Raw	0.0582852	0.0444859	1.3102	0.208628
s_Methylobacillus_flagellatus	Outlier-corrected
o_Rhizobiales	Raw	0.0158498	0.0611845	0.25905	0.804255
o_Rhizobiales	Outlier-corrected
s_Bacteroides_salanitronis	Raw	-0.111256	0.0805653	-1.38095	0.184201
s_Bacteroides_salanitronis	Outlier-corrected
s_Bacteroides_eggerthii	Raw	-0.0986423	0.0585286	-1.68537	0.115756
s_Bacteroides_eggerthii	Outlier-corrected
f_Brachyspiraceae	Raw	0.053	0.0354804	1.49378	0.163352
f_Brachyspiraceae	Outlier-corrected
f_Comamonadaceae	Raw	0.017199	0.0528126	0.325661	0.753036
f_Comamonadaceae	Outlier-corrected
s_Ruminococcus_albus	Raw	0.0866964	0.0609993	1.42127	0.173324
s_Ruminococcus_albus	Outlier-corrected
g_Selenomonas	Raw	-0.0128417	0.0844399	-0.152081	0.882148
g_Selenomonas	Outlier-corrected
s_Pseudoflavonifractor_capillosus	Raw	0.154005	0.141892	1.08536	0.296097
s_Pseudoflavonifractor_capillosus	Outlier-corrected
g_Blautia	Raw	0.014001	0.183286	0.0763886	0.940191
g_Blautia	Outlier-corrected
MF0033-alanine_degradation_I	Raw	0.380055	0.766496	0.495833	0.635198
MF0033-alanine_degradation_I	Outlier-corrected
MF0049-threonine_degradation_I	Raw	-0.666678	0.821021	-0.812011	0.431404
MF0049-threonine_degradation_I	Outlier-corrected
s_[Clostridium]_bartlettii	Raw	0.0236184	0.0734877	0.321392	0.751831
s_[Clostridium]_bartlettii	Outlier-corrected
o_Actinomycetales	Raw	0.136292	0.11558	1.1792	0.251505
o_Actinomycetales	Outlier-corrected
g_Anaerotruncus	Raw	-0.0366035	0.116179	-0.315061	0.757362
g_Anaerotruncus	Outlier-corrected
s_Neisseria_gonorrhoeae	Raw	0.0423411	0.0358872	1.17984	0.26537
s_Neisseria_gonorrhoeae	Outlier-corrected
s_Clostridium_hylemonae	Raw	-0.0712291	0.0440993	-1.6152	0.130266
s_Clostridium_hylemonae	Outlier-corrected
s_Veillonella_dispar	Raw	-0.0789114	0.0396851	-1.98844	0.0653273
s_Veillonella_dispar	Outlier-corrected
s_Prevotella_disiens	Raw	-0.0692854	0.103797	-0.667509	0.51396
s_Prevotella_disiens	Outlier-corrected
s_Lactobacillus_casei	Raw	0.0365159	0.0564752	0.646582	0.528361
s_Lactobacillus_casei	Outlier-corrected
s_Streptococcus_dysgalactiae	Raw	-0.0582157	0.109183	-0.533194	0.600801
s_Streptococcus_dysgalactiae	Outlier-corrected
MF0077-formate_conversion	Raw	-0.00695047	0.188899	-0.0367946	0.971134
MF0077-formate_conversion	Outlier-corrected
s_unclassified_Erysipelotrichaceae_bacterium_5_2_54FAA	Raw	-0.0283578	0.102472	-0.276739	0.785317
s_unclassified_Erysipelotrichaceae_bacterium_5_2_54FAA	Outlier-corrected
s_Lactobacillus_gasseri	Raw	-0.111679	0.053991	-2.06847	0.0724006
s_Lactobacillus_gasseri	Outlier-corrected
s_Bacteroides_plebeius	Raw	0.0520227	0.0470385	1.10596	0.28879
s_Bacteroides_plebeius	Outlier-corrected
MF0024-phenylalanine_degradation	Raw	0.0359336	0.0560738	0.640827	0.52971
MF0024-phenylalanine_degradation	Outlier-corrected
s_Clostridium_bolteae	Raw	-0.0472184	0.0551508	-0.856169	0.405374
s_Clostridium_bolteae	Outlier-corrected
g_Holdemania	Raw	0.124643	0.131556	0.947452	0.356683
g_Holdemania	Outlier-corrected
MF0009-melibiose_degradation	Raw	0.116234	0.616645	0.188494	0.85364
MF0009-melibiose_degradation	Outlier-corrected
s_unclassified_Lachnospiraceae_bacterium_2_1_46FAA	Raw	0.0601112	0.0535438	1.12265	0.270205
s_unclassified_Lachnospiraceae_bacterium_2_1_46FAA	Outlier-corrected
MF0022-galacturonate_degradation_I	Raw	-1.0672	0.498145	-2.14234	0.0516733
MF0022-galacturonate_degradation_I	Outlier-corrected
s_Bilophila_wadsworthia	Raw	-0.0609233	0.0461168	-1.32107	0.196468
s_Bilophila_wadsworthia	Outlier-corrected
s_Prevotella_timonensis	Raw	-0.0840813	0.0532334	-1.57948	0.129171
s_Prevotella_timonensis	Outlier-corrected
g_Subdoligranulum	Raw	0.0688668	0.0870729	0.79091	0.442189
g_Subdoligranulum	Outlier-corrected
g_Atopobium	Raw	-0.235575	0.103064	-2.28572	0.0623085
g_Atopobium	Outlier-corrected
s_Bacteroides_fluxus	Raw	-0.0976515	0.0678714	-1.43877	0.175783
s_Bacteroides_fluxus	Outlier-corrected
g_Treponema	Raw	-0.148207	0.0821821	-1.8034	0.0901869
g_Treponema	Outlier-corrected
g_Shewanella	Raw	-0.104836	0.101613	-1.03171	0.349504
g_Shewanella	Outlier-corrected
s_Lactobacillus_crispatus	Raw	0.0512706	0.0367936	1.39347	0.186846
s_Lactobacillus_crispatus	Outlier-corrected
g_Serratia	Raw	-0.0532024	0.0527984	-1.00765	0.347176
g_Serratia	Outlier-corrected
g_Solobacterium	Raw	0.136997	0.0727364	1.88347	0.0922933
g_Solobacterium	Outlier-corrected
o_Pseudomonadales	Raw	-0.0307865	0.0382196	-0.805515	0.435009
o_Pseudomonadales	Outlier-corrected
s_Eubacterium_biforme	Raw	0.0952227	0.0643366	1.48007	0.155246
s_Eubacterium_biforme	Outlier-corrected
g_Dysgonomonas	Raw	0.136265	0.0805322	1.69206	0.124887
g_Dysgonomonas	Outlier-corrected
g_Leuconostoc	Raw	-0.0168684	0.0480266	-0.351231	0.73205
g_Leuconostoc	Outlier-corrected
MF0010-sucrose_degradation_I	Raw	0.560382	0.487603	1.14926	0.269705
MF0010-sucrose_degradation_I	Outlier-corrected
f_Alcaligenaceae	Raw	0.0400786	0.0522826	0.766577	0.462966
f_Alcaligenaceae	Outlier-corrected
f_Leuconostocaceae	Raw	-0.0333234	0.0480188	-0.693966	0.499058
f_Leuconostocaceae	Outlier-corrected
s_Faecalibacterium_prausnitzii	Raw	-0.0201992	0.0509442	-0.396496	0.694745
s_Faecalibacterium_prausnitzii	Outlier-corrected
[truncated: 434 more rows]

## Sheet: Table S6
Cochrane’s Q and Egger Intercept Results
[truncated: 501 more rows]

## Sheet: Table S7
	Sensitivity MR analysis of significant gut microbiota taxa on CKD
[truncated: 55 more rows]

[truncated: 5 more sheets: Table S8, Table S9, Table S10, Table S11, Table S12]
